# Supplementary material for: Increasing engagement with cognitive-behavioral therapy (CBT) using generative AI: a randomized controlled trial (RCT)
Source: Commun Med (Lond). 2026 Jan 15;6:129. doi: 10.1038/s43856-025-01321-8 (PMC12953620; doi:10.1038/s43856-025-01321-8)
Supplement: Supplementary file 3 — Supplementary Data 1 [file 43856_2025_1321_MOESM3_ESM.xlsx]

## Sheet: Sheet1
Baseline Characteristics
Variable	Active Control	Intervention
GAD-7	M = 10.13	M = 9.15
	SD = 4.25	SD = 4.32
PHQ-9	M = 10.67	M = 9.87
	SD = 5.53	SD = 4.87
WSAS	M = 17.26	M = 17.26
	SD = 7.97	SD = 8.53
MSQ	M = 22.64	M = 23.52
	SD = 9.99	SD = 9.27
Familiarity with wellbeing apps	M = 2.30	M = 2.28
	SD = 0.99	SD = 0.92
Trust in wellbeing apps that use AI	M = 2.52	M = 2.51
	SD = 0.82	SD = 0.87
Familiarity with CBT	M = 2.23	M = 2.19
	SD = 1.18	SD = 1.17
Likelihood of trying therapy soon	M = 1.41	M = 1.43
	SD = 0.73	SD = 0.63
Preference for PDFs over apps for wellbeing	M = 2.48	M = 2.45
	SD = 1.64	SD = 1.57
Age	M = 36.04	M = 37.56
	SD = 11.48	SD = 11.75
Comfort with digital tools	M = 4.66	M = 4.55
	SD = 0.97	SD = 1.05
Wellbeing knowledge	M = 2.48	M = 2.48
	SD = 0.83	SD = 0.84
HAI	M = 19.48	M = 19.44
	SD = 7.94	SD = 8.26
OCI-R	M = 19.04	M = 17.28
	SD = 12.90	SD = 12.12
PCL-5	M = 26.28	M = 25.12
	SD = 16.52	SD = 14.77
PDSS	M = 3.71	M = 3.83
	SD = 4.86	SD = 5.38
Phobia	M = 7.41	M = 8.27
	SD = 8.61	SD = 9.02
SPIN	M = 26.17	M = 26.41
	SD = 14.54	SD = 14.56
Alcohol consumption	M = 0.57	M = 0.55
	SD = 0.74	SD = 0.66
Used wellbeing apps before	Yes = 70 (33.49%)	Yes = 108 (33.54%)
Previously had therapy	Yes = 104 (49.76%)	Yes = 177 (54.97%)
Previously had CBT	Yes = 53 (25.36%)	Yes = 79 (24.53%)
Had a prevoius diagnosis	Yes = 104 (49.76%)	Yes = 180 (55.90%)
Currently taking psychoactive medication	Yes = 45 (21.53%)	Yes = 73 (22.67%)
Operating system	Android = 55 (26.32%)	Android = 89 (27.64%)
	Not stated = 3 (1.44%)	Not stated = 1 (0.31%)
	iPhone = 151 (72.25%)	iPhone = 232 (72.05%)
Preferred course for the therapeutic materials	Not stated = 0 (0.00%)	Not stated = 19 (5.90%)
	low mood = 64 (30.62%)	low mood = 94 (29.19%)
	sleep = 49 (23.44%)	sleep = 62 (19.25%)
	worry = 96 (45.93%)	worry = 147 (45.65%)
Gender	Female = 151 (72.25%)	Female = 224 (69.57%)
	Male = 51 (24.40%)	Male = 91 (28.26%)
	Non-binary = 7 (3.35%)	Non-binary = 7 (2.17%)
Ethnicity	Asian or Asian American = 18 (8.61%)	Asian or Asian American = 29 (9.01%)
	Black or Black American = 20 (9.57%)	Black or Black American = 29 (9.01%)
	Mixed = 13 (6.22%)	Mixed = 23 (7.14%)
	Not stated = 3 (1.44%)	Not stated = 6 (1.86%)
	Other Ethnic Groups = 8 (3.83%)	Other Ethnic Groups = 11 (3.42%)
	White = 147 (70.33%)	White = 224 (69.57%)
Any accessibility issues	Yes = 84 (40.19%)	Yes = 109 (33.85%)
Employment status	Due to start a new job within the next month = 3 (0.93%)	Due to start a new job within the next month = 5 (2.39%)
	Full-Time = 166 (51.55%)	Full-Time = 88 (42.11%)
	Not in paid work (e.g. homemaker, retired or disabled) = 32 (9.94%)	Not in paid work (e.g. homemaker, retired or disabled) = 28 (13.40%)
	Not stated = 24 (7.45%)	Not stated = 14 (6.70%)
	Other = 17 (5.28%)	Other = 4 (1.91%)
	Part-Time = 43 (13.35%)	Part-Time = 36 (17.22%)
	Unemployed (and job seeking) = 37 (11.49%)	Unemployed (and job seeking) = 34 (16.27%)
Student status	Yes = 57 (17.70%)	Yes = 40 (19.14%)
