# Supplementary material for: Increasing engagement with cognitive-behavioral therapy (CBT) using generative AI: a randomized controlled trial (RCT)
Source: Commun Med (Lond). 2026 Jan 15;6:129. doi: 10.1038/s43856-025-01321-8 (PMC12953620; doi:10.1038/s43856-025-01321-8)
Supplement: Supplementary file 4 — Supplementary Data 2 [file 43856_2025_1321_MOESM4_ESM.xlsx]

## Sheet: Figure 3
participant_id	week	group	cumulative_opens	cumulative_duration_minutes
4e24988c-ac57-4904-b82c-ef891ecf5af9	1	intervention	0	0
4e24988c-ac57-4904-b82c-ef891ecf5af9	2	intervention	0	0
4e24988c-ac57-4904-b82c-ef891ecf5af9	3	intervention	0	0
4e24988c-ac57-4904-b82c-ef891ecf5af9	4	intervention	0	0
4e24988c-ac57-4904-b82c-ef891ecf5af9	5	intervention	0	0
4e24988c-ac57-4904-b82c-ef891ecf5af9	6	intervention	0	0
42d0e1f2-afc1-40ba-8ab3-0d40b8b86614	1	control	10	0
42d0e1f2-afc1-40ba-8ab3-0d40b8b86614	2	control	12	2.23333
42d0e1f2-afc1-40ba-8ab3-0d40b8b86614	3	control	16	2.23333
42d0e1f2-afc1-40ba-8ab3-0d40b8b86614	4	control	21	64.2833
42d0e1f2-afc1-40ba-8ab3-0d40b8b86614	5	control	26	145.6
42d0e1f2-afc1-40ba-8ab3-0d40b8b86614	6	control	29	148.733
382a988e-e84d-4b39-88b4-7df463951ca5	1	control	1	1.46667
382a988e-e84d-4b39-88b4-7df463951ca5	2	control	1	1.46667
382a988e-e84d-4b39-88b4-7df463951ca5	3	control	1	1.46667
382a988e-e84d-4b39-88b4-7df463951ca5	4	control	1	1.46667
382a988e-e84d-4b39-88b4-7df463951ca5	5	control	1	1.46667
382a988e-e84d-4b39-88b4-7df463951ca5	6	control	1	1.46667
babb2b59-4584-4418-952e-fbc5f79afbd4	1	intervention	3	8
babb2b59-4584-4418-952e-fbc5f79afbd4	2	intervention	4	13
babb2b59-4584-4418-952e-fbc5f79afbd4	3	intervention	4	13
babb2b59-4584-4418-952e-fbc5f79afbd4	4	intervention	4	13
babb2b59-4584-4418-952e-fbc5f79afbd4	5	intervention	4	13
babb2b59-4584-4418-952e-fbc5f79afbd4	6	intervention	4	13
9cb17395-3ad1-46d9-b91b-261606e13941	1	intervention	3	26
9cb17395-3ad1-46d9-b91b-261606e13941	2	intervention	5	53
9cb17395-3ad1-46d9-b91b-261606e13941	3	intervention	6	74
9cb17395-3ad1-46d9-b91b-261606e13941	4	intervention	6	74
9cb17395-3ad1-46d9-b91b-261606e13941	5	intervention	6	74
9cb17395-3ad1-46d9-b91b-261606e13941	6	intervention	6	74
e56d1a66-1a60-4966-b101-32048c0f3663	1	control	1	1.45
e56d1a66-1a60-4966-b101-32048c0f3663	2	control	2	6.75
e56d1a66-1a60-4966-b101-32048c0f3663	3	control	2	6.75
e56d1a66-1a60-4966-b101-32048c0f3663	4	control	3	7.61667
e56d1a66-1a60-4966-b101-32048c0f3663	5	control	5	12.05
e56d1a66-1a60-4966-b101-32048c0f3663	6	control	6	17.3833
b97e7642-c620-4378-8167-49777da84688	1	control	1	1.3
b97e7642-c620-4378-8167-49777da84688	2	control	1	1.3
b97e7642-c620-4378-8167-49777da84688	3	control	1	1.3
b97e7642-c620-4378-8167-49777da84688	4	control	1	1.3
b97e7642-c620-4378-8167-49777da84688	5	control	1	1.3
b97e7642-c620-4378-8167-49777da84688	6	control	1	1.3
44cdf28e-e1e3-4972-93f6-5a0d9f966d05	1	intervention	6	25
44cdf28e-e1e3-4972-93f6-5a0d9f966d05	2	intervention	9	42
44cdf28e-e1e3-4972-93f6-5a0d9f966d05	3	intervention	10	53
44cdf28e-e1e3-4972-93f6-5a0d9f966d05	4	intervention	12	62
44cdf28e-e1e3-4972-93f6-5a0d9f966d05	5	intervention	12	62
44cdf28e-e1e3-4972-93f6-5a0d9f966d05	6	intervention	13	68
8f72543a-456a-4a53-8b09-32cd2ec61ce0	1	intervention	5	21
8f72543a-456a-4a53-8b09-32cd2ec61ce0	2	intervention	6	23
8f72543a-456a-4a53-8b09-32cd2ec61ce0	3	intervention	7	25
8f72543a-456a-4a53-8b09-32cd2ec61ce0	4	intervention	7	25
8f72543a-456a-4a53-8b09-32cd2ec61ce0	5	intervention	7	25
8f72543a-456a-4a53-8b09-32cd2ec61ce0	6	intervention	7	25
f0619554-a6a5-4a93-9e5d-9c0d182422ff	1	intervention	3	15
f0619554-a6a5-4a93-9e5d-9c0d182422ff	2	intervention	8	39
f0619554-a6a5-4a93-9e5d-9c0d182422ff	3	intervention	12	55
f0619554-a6a5-4a93-9e5d-9c0d182422ff	4	intervention	15	64
f0619554-a6a5-4a93-9e5d-9c0d182422ff	5	intervention	19	83
f0619554-a6a5-4a93-9e5d-9c0d182422ff	6	intervention	22	95
a4d11315-4aa4-40bd-9233-5926ed95c378	1	control	3	14.5333
a4d11315-4aa4-40bd-9233-5926ed95c378	2	control	7	25.85
a4d11315-4aa4-40bd-9233-5926ed95c378	3	control	11	34.2167
a4d11315-4aa4-40bd-9233-5926ed95c378	4	control	14	47.3333
a4d11315-4aa4-40bd-9233-5926ed95c378	5	control	16	48.8167
a4d11315-4aa4-40bd-9233-5926ed95c378	6	control	20	50.3167
7b778afe-ff43-4bd7-8c0c-097bf561aee5	1	control	1	1.58333
7b778afe-ff43-4bd7-8c0c-097bf561aee5	2	control	4	14.9667
7b778afe-ff43-4bd7-8c0c-097bf561aee5	3	control	4	14.9667
7b778afe-ff43-4bd7-8c0c-097bf561aee5	4	control	7	17.8833
7b778afe-ff43-4bd7-8c0c-097bf561aee5	5	control	11	31.2333
7b778afe-ff43-4bd7-8c0c-097bf561aee5	6	control	11	31.2333
5c1c063f-1e27-49d5-b239-f7757fd823e5	1	intervention	6	19
5c1c063f-1e27-49d5-b239-f7757fd823e5	2	intervention	13	59
5c1c063f-1e27-49d5-b239-f7757fd823e5	3	intervention	18	94
5c1c063f-1e27-49d5-b239-f7757fd823e5	4	intervention	25	105
5c1c063f-1e27-49d5-b239-f7757fd823e5	5	intervention	30	113
5c1c063f-1e27-49d5-b239-f7757fd823e5	6	intervention	37	120
30e9c56e-0cfb-44cc-9cd4-f952bc94d3a4	1	intervention	6	0
30e9c56e-0cfb-44cc-9cd4-f952bc94d3a4	2	intervention	11	63
30e9c56e-0cfb-44cc-9cd4-f952bc94d3a4	3	intervention	12	69
30e9c56e-0cfb-44cc-9cd4-f952bc94d3a4	4	intervention	14	86
30e9c56e-0cfb-44cc-9cd4-f952bc94d3a4	5	intervention	17	103
30e9c56e-0cfb-44cc-9cd4-f952bc94d3a4	6	intervention	17	103
f7bdc0a4-6b12-4bf9-a81b-dcaabf8afb8a	1	intervention	1	6
f7bdc0a4-6b12-4bf9-a81b-dcaabf8afb8a	2	intervention	1	6
f7bdc0a4-6b12-4bf9-a81b-dcaabf8afb8a	3	intervention	2	9
f7bdc0a4-6b12-4bf9-a81b-dcaabf8afb8a	4	intervention	2	9
f7bdc0a4-6b12-4bf9-a81b-dcaabf8afb8a	5	intervention	2	9
f7bdc0a4-6b12-4bf9-a81b-dcaabf8afb8a	6	intervention	2	9
e90a6b1e-4903-4629-84a5-99091921b34f	1	control	1	4.75
e90a6b1e-4903-4629-84a5-99091921b34f	2	control	1	4.75
e90a6b1e-4903-4629-84a5-99091921b34f	3	control	1	4.75
e90a6b1e-4903-4629-84a5-99091921b34f	4	control	1	4.75
e90a6b1e-4903-4629-84a5-99091921b34f	5	control	1	4.75
e90a6b1e-4903-4629-84a5-99091921b34f	6	control	1	4.75
1787f9d9-74b8-4e62-8d52-fc2af221ec9c	1	control	1	0.95
1787f9d9-74b8-4e62-8d52-fc2af221ec9c	2	control	1	0.95
1787f9d9-74b8-4e62-8d52-fc2af221ec9c	3	control	1	0.95
1787f9d9-74b8-4e62-8d52-fc2af221ec9c	4	control	1	0.95
1787f9d9-74b8-4e62-8d52-fc2af221ec9c	5	control	1	0.95
1787f9d9-74b8-4e62-8d52-fc2af221ec9c	6	control	1	0.95
3fb5d188-579d-4264-aef7-f3eb8179a0ce	1	control	1	2.86667
3fb5d188-579d-4264-aef7-f3eb8179a0ce	2	control	2	11.7667
3fb5d188-579d-4264-aef7-f3eb8179a0ce	3	control	2	11.7667
3fb5d188-579d-4264-aef7-f3eb8179a0ce	4	control	3	12.1667
3fb5d188-579d-4264-aef7-f3eb8179a0ce	5	control	3	12.1667
3fb5d188-579d-4264-aef7-f3eb8179a0ce	6	control	3	12.1667
b59eecc1-3e24-4868-bba7-920127d8e4f6	1	control	1	0.85
b59eecc1-3e24-4868-bba7-920127d8e4f6	2	control	1	0.85
b59eecc1-3e24-4868-bba7-920127d8e4f6	3	control	1	0.85
b59eecc1-3e24-4868-bba7-920127d8e4f6	4	control	1	0.85
b59eecc1-3e24-4868-bba7-920127d8e4f6	5	control	1	0.85
b59eecc1-3e24-4868-bba7-920127d8e4f6	6	control	1	0.85
967859b1-0f52-4c42-94cb-e87d2b02f1f5	1	control	1	1.15
967859b1-0f52-4c42-94cb-e87d2b02f1f5	2	control	1	1.15
967859b1-0f52-4c42-94cb-e87d2b02f1f5	3	control	4	1.15
967859b1-0f52-4c42-94cb-e87d2b02f1f5	4	control	5	3.31667
967859b1-0f52-4c42-94cb-e87d2b02f1f5	5	control	5	3.31667
967859b1-0f52-4c42-94cb-e87d2b02f1f5	6	control	5	3.31667
913b236a-2c73-4e01-a9ce-8fc266283d3c	1	control	1	1.58333
913b236a-2c73-4e01-a9ce-8fc266283d3c	2	control	1	1.58333
913b236a-2c73-4e01-a9ce-8fc266283d3c	3	control	1	1.58333
913b236a-2c73-4e01-a9ce-8fc266283d3c	4	control	1	1.58333
913b236a-2c73-4e01-a9ce-8fc266283d3c	5	control	1	1.58333
913b236a-2c73-4e01-a9ce-8fc266283d3c	6	control	1	1.58333
07eb78fb-c5d8-4cd0-bb8c-b4f39ba0bf79	1	control	1	1.58333
07eb78fb-c5d8-4cd0-bb8c-b4f39ba0bf79	2	control	1	1.58333
07eb78fb-c5d8-4cd0-bb8c-b4f39ba0bf79	3	control	1	1.58333
07eb78fb-c5d8-4cd0-bb8c-b4f39ba0bf79	4	control	1	1.58333
07eb78fb-c5d8-4cd0-bb8c-b4f39ba0bf79	5	control	1	1.58333
07eb78fb-c5d8-4cd0-bb8c-b4f39ba0bf79	6	control	1	1.58333
c2355b3b-865b-4796-bdb3-035a786f94db	1	intervention	5	0
c2355b3b-865b-4796-bdb3-035a786f94db	2	intervention	10	0
c2355b3b-865b-4796-bdb3-035a786f94db	3	intervention	11	26
c2355b3b-865b-4796-bdb3-035a786f94db	4	intervention	14	26
c2355b3b-865b-4796-bdb3-035a786f94db	5	intervention	15	28
c2355b3b-865b-4796-bdb3-035a786f94db	6	intervention	17	36
53884940-1b5f-4f77-9f9e-998355a8ec8c	1	intervention	2	30
53884940-1b5f-4f77-9f9e-998355a8ec8c	2	intervention	8	52
53884940-1b5f-4f77-9f9e-998355a8ec8c	3	intervention	12	63
53884940-1b5f-4f77-9f9e-998355a8ec8c	4	intervention	16	72
53884940-1b5f-4f77-9f9e-998355a8ec8c	5	intervention	22	86
53884940-1b5f-4f77-9f9e-998355a8ec8c	6	intervention	22	86
cb6b7a37-50c8-4994-96e6-d9054171d7c2	1	intervention	0	0
cb6b7a37-50c8-4994-96e6-d9054171d7c2	2	intervention	0	0
cb6b7a37-50c8-4994-96e6-d9054171d7c2	3	intervention	0	0
cb6b7a37-50c8-4994-96e6-d9054171d7c2	4	intervention	0	0
cb6b7a37-50c8-4994-96e6-d9054171d7c2	5	intervention	0	0
cb6b7a37-50c8-4994-96e6-d9054171d7c2	6	intervention	0	0
3de3368d-dc51-4ee1-965a-591b1f4c797d	1	intervention	1	1
3de3368d-dc51-4ee1-965a-591b1f4c797d	2	intervention	1	1
3de3368d-dc51-4ee1-965a-591b1f4c797d	3	intervention	1	1
3de3368d-dc51-4ee1-965a-591b1f4c797d	4	intervention	1	1
3de3368d-dc51-4ee1-965a-591b1f4c797d	5	intervention	1	1
3de3368d-dc51-4ee1-965a-591b1f4c797d	6	intervention	1	1
c3591e84-bb58-41a4-a773-adc51b5a7cd7	1	intervention	6	15
c3591e84-bb58-41a4-a773-adc51b5a7cd7	2	intervention	12	21
c3591e84-bb58-41a4-a773-adc51b5a7cd7	3	intervention	17	26
c3591e84-bb58-41a4-a773-adc51b5a7cd7	4	intervention	22	31
c3591e84-bb58-41a4-a773-adc51b5a7cd7	5	intervention	27	36
c3591e84-bb58-41a4-a773-adc51b5a7cd7	6	intervention	33	42
73e14dd1-408c-4fc1-8ecf-461dee2d0a34	1	intervention	4	19
73e14dd1-408c-4fc1-8ecf-461dee2d0a34	2	intervention	7	32
73e14dd1-408c-4fc1-8ecf-461dee2d0a34	3	intervention	8	33
73e14dd1-408c-4fc1-8ecf-461dee2d0a34	4	intervention	9	34
73e14dd1-408c-4fc1-8ecf-461dee2d0a34	5	intervention	9	34
73e14dd1-408c-4fc1-8ecf-461dee2d0a34	6	intervention	9	34
c46916cf-b01f-4c1b-b1db-4dbeb0f481ad	1	intervention	5	25
c46916cf-b01f-4c1b-b1db-4dbeb0f481ad	2	intervention	9	38
c46916cf-b01f-4c1b-b1db-4dbeb0f481ad	3	intervention	10	40
c46916cf-b01f-4c1b-b1db-4dbeb0f481ad	4	intervention	11	45
c46916cf-b01f-4c1b-b1db-4dbeb0f481ad	5	intervention	12	47
c46916cf-b01f-4c1b-b1db-4dbeb0f481ad	6	intervention	13	56
da760281-06d7-4bf2-b88a-c7e3a5f0d17a	1	control	1	1.16667
da760281-06d7-4bf2-b88a-c7e3a5f0d17a	2	control	1	1.16667
da760281-06d7-4bf2-b88a-c7e3a5f0d17a	3	control	2	2.1
da760281-06d7-4bf2-b88a-c7e3a5f0d17a	4	control	2	2.1
da760281-06d7-4bf2-b88a-c7e3a5f0d17a	5	control	2	2.1
da760281-06d7-4bf2-b88a-c7e3a5f0d17a	6	control	2	2.1
3651b23a-29cc-4a06-8be9-2326685ffd57	1	intervention	5	11
3651b23a-29cc-4a06-8be9-2326685ffd57	2	intervention	8	15
3651b23a-29cc-4a06-8be9-2326685ffd57	3	intervention	9	16
3651b23a-29cc-4a06-8be9-2326685ffd57	4	intervention	11	18
3651b23a-29cc-4a06-8be9-2326685ffd57	5	intervention	11	18
3651b23a-29cc-4a06-8be9-2326685ffd57	6	intervention	11	18
1665a024-69d8-440a-bee0-867030c2f46d	1	intervention	3	27
1665a024-69d8-440a-bee0-867030c2f46d	2	intervention	4	28
1665a024-69d8-440a-bee0-867030c2f46d	3	intervention	6	59
1665a024-69d8-440a-bee0-867030c2f46d	4	intervention	7	68
1665a024-69d8-440a-bee0-867030c2f46d	5	intervention	9	85
1665a024-69d8-440a-bee0-867030c2f46d	6	intervention	9	85
f514c747-e08c-45f5-9c8c-9f7362fffd7b	1	control	2	12.95
f514c747-e08c-45f5-9c8c-9f7362fffd7b	2	control	2	12.95
f514c747-e08c-45f5-9c8c-9f7362fffd7b	3	control	3	25.6333
f514c747-e08c-45f5-9c8c-9f7362fffd7b	4	control	3	25.6333
f514c747-e08c-45f5-9c8c-9f7362fffd7b	5	control	4	44.45
f514c747-e08c-45f5-9c8c-9f7362fffd7b	6	control	4	44.45
a4aae6ea-7fa2-46ae-aa2f-49a484420253	1	intervention	2	15
a4aae6ea-7fa2-46ae-aa2f-49a484420253	2	intervention	4	36
a4aae6ea-7fa2-46ae-aa2f-49a484420253	3	intervention	4	36
a4aae6ea-7fa2-46ae-aa2f-49a484420253	4	intervention	5	48
a4aae6ea-7fa2-46ae-aa2f-49a484420253	5	intervention	7	52
a4aae6ea-7fa2-46ae-aa2f-49a484420253	6	intervention	8	55
626c8a54-c2a1-46ca-9d40-5da575663b2a	1	control	1	2.18333
626c8a54-c2a1-46ca-9d40-5da575663b2a	2	control	3	2.75
626c8a54-c2a1-46ca-9d40-5da575663b2a	3	control	4	5.88333
626c8a54-c2a1-46ca-9d40-5da575663b2a	4	control	4	5.88333
626c8a54-c2a1-46ca-9d40-5da575663b2a	5	control	4	5.88333
626c8a54-c2a1-46ca-9d40-5da575663b2a	6	control	4	5.88333
236b7b92-5b53-4284-93b1-4e656149b107	1	control	1	2
236b7b92-5b53-4284-93b1-4e656149b107	2	control	1	2
236b7b92-5b53-4284-93b1-4e656149b107	3	control	1	2
236b7b92-5b53-4284-93b1-4e656149b107	4	control	1	2
236b7b92-5b53-4284-93b1-4e656149b107	5	control	1	2
236b7b92-5b53-4284-93b1-4e656149b107	6	control	1	2
8fec4e51-8ac7-419d-85b4-822fcae8a53b	1	intervention	4	46
8fec4e51-8ac7-419d-85b4-822fcae8a53b	2	intervention	8	77
8fec4e51-8ac7-419d-85b4-822fcae8a53b	3	intervention	11	113
8fec4e51-8ac7-419d-85b4-822fcae8a53b	4	intervention	13	132
8fec4e51-8ac7-419d-85b4-822fcae8a53b	5	intervention	17	201
8fec4e51-8ac7-419d-85b4-822fcae8a53b	6	intervention	19	223
95f3592c-f46e-4f18-8ae9-c3225bab2652	1	control	2	2.86667
95f3592c-f46e-4f18-8ae9-c3225bab2652	2	control	3	3.8
95f3592c-f46e-4f18-8ae9-c3225bab2652	3	control	4	4.01667
95f3592c-f46e-4f18-8ae9-c3225bab2652	4	control	5	4.85
95f3592c-f46e-4f18-8ae9-c3225bab2652	5	control	6	12.9667
95f3592c-f46e-4f18-8ae9-c3225bab2652	6	control	7	17.85
9a28fcc7-a5c2-4e8a-a4e9-1802cf8d99c3	1	control	2	1.58333
9a28fcc7-a5c2-4e8a-a4e9-1802cf8d99c3	2	control	2	1.58333
9a28fcc7-a5c2-4e8a-a4e9-1802cf8d99c3	3	control	2	1.58333
9a28fcc7-a5c2-4e8a-a4e9-1802cf8d99c3	4	control	2	1.58333
9a28fcc7-a5c2-4e8a-a4e9-1802cf8d99c3	5	control	2	1.58333
9a28fcc7-a5c2-4e8a-a4e9-1802cf8d99c3	6	control	2	1.58333
2d391081-70bf-4991-8055-4fc276c7b365	1	control	1	3.56667
2d391081-70bf-4991-8055-4fc276c7b365	2	control	1	3.56667
2d391081-70bf-4991-8055-4fc276c7b365	3	control	1	3.56667
2d391081-70bf-4991-8055-4fc276c7b365	4	control	1	3.56667
2d391081-70bf-4991-8055-4fc276c7b365	5	control	1	3.56667
2d391081-70bf-4991-8055-4fc276c7b365	6	control	1	3.56667
55656cda-b092-4940-bcbd-907f030b22fd	1	intervention	1	1
55656cda-b092-4940-bcbd-907f030b22fd	2	intervention	1	1
55656cda-b092-4940-bcbd-907f030b22fd	3	intervention	1	1
55656cda-b092-4940-bcbd-907f030b22fd	4	intervention	1	1
55656cda-b092-4940-bcbd-907f030b22fd	5	intervention	1	1
55656cda-b092-4940-bcbd-907f030b22fd	6	intervention	1	1
7072de0a-69dd-4171-bd44-c4729348643e	1	control	1	0.933333
7072de0a-69dd-4171-bd44-c4729348643e	2	control	1	0.933333
7072de0a-69dd-4171-bd44-c4729348643e	3	control	1	0.933333
7072de0a-69dd-4171-bd44-c4729348643e	4	control	1	0.933333
7072de0a-69dd-4171-bd44-c4729348643e	5	control	1	0.933333
7072de0a-69dd-4171-bd44-c4729348643e	6	control	1	0.933333
8339c314-89f8-4a3c-b00f-f93a1e7b4562	1	control	3	23.05
8339c314-89f8-4a3c-b00f-f93a1e7b4562	2	control	3	23.05
8339c314-89f8-4a3c-b00f-f93a1e7b4562	3	control	3	23.05
8339c314-89f8-4a3c-b00f-f93a1e7b4562	4	control	3	23.05
8339c314-89f8-4a3c-b00f-f93a1e7b4562	5	control	3	23.05
8339c314-89f8-4a3c-b00f-f93a1e7b4562	6	control	3	23.05
43290e0f-ff36-46ed-8a15-428bd65433ec	1	intervention	3	45
43290e0f-ff36-46ed-8a15-428bd65433ec	2	intervention	3	45
43290e0f-ff36-46ed-8a15-428bd65433ec	3	intervention	6	124
43290e0f-ff36-46ed-8a15-428bd65433ec	4	intervention	7	138
43290e0f-ff36-46ed-8a15-428bd65433ec	5	intervention	11	138
43290e0f-ff36-46ed-8a15-428bd65433ec	6	intervention	11	138
7b864708-8a62-4f2d-96b8-a47660cea903	1	intervention	1	1
7b864708-8a62-4f2d-96b8-a47660cea903	2	intervention	1	1
7b864708-8a62-4f2d-96b8-a47660cea903	3	intervention	1	1
7b864708-8a62-4f2d-96b8-a47660cea903	4	intervention	1	1
7b864708-8a62-4f2d-96b8-a47660cea903	5	intervention	1	1
7b864708-8a62-4f2d-96b8-a47660cea903	6	intervention	1	1
e38e97eb-c3d4-438c-952b-62da7ff1b062	1	intervention	2	5
e38e97eb-c3d4-438c-952b-62da7ff1b062	2	intervention	2	5
e38e97eb-c3d4-438c-952b-62da7ff1b062	3	intervention	2	5
e38e97eb-c3d4-438c-952b-62da7ff1b062	4	intervention	2	5
e38e97eb-c3d4-438c-952b-62da7ff1b062	5	intervention	2	5
e38e97eb-c3d4-438c-952b-62da7ff1b062	6	intervention	2	5
74ccc897-05ff-47d8-bd97-5fe8a5ece30c	1	control	2	0.8
74ccc897-05ff-47d8-bd97-5fe8a5ece30c	2	control	8	5.56667
74ccc897-05ff-47d8-bd97-5fe8a5ece30c	3	control	13	99.1167
74ccc897-05ff-47d8-bd97-5fe8a5ece30c	4	control	13	99.1167
74ccc897-05ff-47d8-bd97-5fe8a5ece30c	5	control	13	99.1167
74ccc897-05ff-47d8-bd97-5fe8a5ece30c	6	control	13	99.1167
d0f7ffa6-712c-4e64-ae43-ac89fd5bf723	1	intervention	3	39
d0f7ffa6-712c-4e64-ae43-ac89fd5bf723	2	intervention	5	60
d0f7ffa6-712c-4e64-ae43-ac89fd5bf723	3	intervention	5	60
d0f7ffa6-712c-4e64-ae43-ac89fd5bf723	4	intervention	6	75
d0f7ffa6-712c-4e64-ae43-ac89fd5bf723	5	intervention	7	81
d0f7ffa6-712c-4e64-ae43-ac89fd5bf723	6	intervention	7	81
34629c86-9961-493c-af3c-ca2745b61c16	1	control	3	13.1833
34629c86-9961-493c-af3c-ca2745b61c16	2	control	5	21.2333
34629c86-9961-493c-af3c-ca2745b61c16	3	control	5	21.2333
34629c86-9961-493c-af3c-ca2745b61c16	4	control	5	21.2333
34629c86-9961-493c-af3c-ca2745b61c16	5	control	5	21.2333
34629c86-9961-493c-af3c-ca2745b61c16	6	control	5	21.2333
3a7ada18-a9ee-4153-aa03-3120e2454234	1	intervention	5	66
3a7ada18-a9ee-4153-aa03-3120e2454234	2	intervention	9	70
3a7ada18-a9ee-4153-aa03-3120e2454234	3	intervention	14	75
3a7ada18-a9ee-4153-aa03-3120e2454234	4	intervention	19	80
3a7ada18-a9ee-4153-aa03-3120e2454234	5	intervention	24	102
3a7ada18-a9ee-4153-aa03-3120e2454234	6	intervention	28	124
5472c8c4-b5b0-4411-88d4-805333640bfa	1	control	1	2.86667
5472c8c4-b5b0-4411-88d4-805333640bfa	2	control	1	2.86667
5472c8c4-b5b0-4411-88d4-805333640bfa	3	control	3	8.01667
5472c8c4-b5b0-4411-88d4-805333640bfa	4	control	4	12.5
5472c8c4-b5b0-4411-88d4-805333640bfa	5	control	4	12.5
5472c8c4-b5b0-4411-88d4-805333640bfa	6	control	4	12.5
9701cec7-de17-47c8-83e9-8c71a0cd18ca	1	intervention	2	19
9701cec7-de17-47c8-83e9-8c71a0cd18ca	2	intervention	5	102
9701cec7-de17-47c8-83e9-8c71a0cd18ca	3	intervention	9	102
9701cec7-de17-47c8-83e9-8c71a0cd18ca	4	intervention	9	102
9701cec7-de17-47c8-83e9-8c71a0cd18ca	5	intervention	10	103
9701cec7-de17-47c8-83e9-8c71a0cd18ca	6	intervention	12	174
df27932c-73a6-4432-be9d-9d5b2ca2bbf9	1	control	3	148.233
df27932c-73a6-4432-be9d-9d5b2ca2bbf9	2	control	7	245.283
df27932c-73a6-4432-be9d-9d5b2ca2bbf9	3	control	14	263.383
df27932c-73a6-4432-be9d-9d5b2ca2bbf9	4	control	15	282.717
df27932c-73a6-4432-be9d-9d5b2ca2bbf9	5	control	16	308.6
df27932c-73a6-4432-be9d-9d5b2ca2bbf9	6	control	16	308.6
ceb261e7-a215-4529-9de4-1e5a6572e9cd	1	intervention	7	0
ceb261e7-a215-4529-9de4-1e5a6572e9cd	2	intervention	13	40
ceb261e7-a215-4529-9de4-1e5a6572e9cd	3	intervention	20	82
ceb261e7-a215-4529-9de4-1e5a6572e9cd	4	intervention	27	108
ceb261e7-a215-4529-9de4-1e5a6572e9cd	5	intervention	34	141
ceb261e7-a215-4529-9de4-1e5a6572e9cd	6	intervention	41	187
0dab7c35-adaa-4a26-8bc8-e1d2efd281b0	1	control	12	32.9167
0dab7c35-adaa-4a26-8bc8-e1d2efd281b0	2	control	17	50.85
0dab7c35-adaa-4a26-8bc8-e1d2efd281b0	3	control	32	71.4833
0dab7c35-adaa-4a26-8bc8-e1d2efd281b0	4	control	34	75.4167
0dab7c35-adaa-4a26-8bc8-e1d2efd281b0	5	control	34	75.4167
0dab7c35-adaa-4a26-8bc8-e1d2efd281b0	6	control	38	85.3167
6acdfe29-3fa5-488e-8860-2c3412e5a189	1	intervention	4	10
6acdfe29-3fa5-488e-8860-2c3412e5a189	2	intervention	4	10
6acdfe29-3fa5-488e-8860-2c3412e5a189	3	intervention	4	10
6acdfe29-3fa5-488e-8860-2c3412e5a189	4	intervention	4	10
6acdfe29-3fa5-488e-8860-2c3412e5a189	5	intervention	4	10
6acdfe29-3fa5-488e-8860-2c3412e5a189	6	intervention	4	10
a3f05fd7-2f6d-41b1-92aa-e3261eac6af7	1	control	3	0.933333
a3f05fd7-2f6d-41b1-92aa-e3261eac6af7	2	control	3	0.933333
a3f05fd7-2f6d-41b1-92aa-e3261eac6af7	3	control	3	0.933333
a3f05fd7-2f6d-41b1-92aa-e3261eac6af7	4	control	3	0.933333
a3f05fd7-2f6d-41b1-92aa-e3261eac6af7	5	control	3	0.933333
a3f05fd7-2f6d-41b1-92aa-e3261eac6af7	6	control	3	0.933333
a5780f81-dcc9-4315-b835-c33219dc11f9	1	control	1	1.16667
a5780f81-dcc9-4315-b835-c33219dc11f9	2	control	1	1.16667
a5780f81-dcc9-4315-b835-c33219dc11f9	3	control	1	1.16667
a5780f81-dcc9-4315-b835-c33219dc11f9	4	control	1	1.16667
a5780f81-dcc9-4315-b835-c33219dc11f9	5	control	1	1.16667
a5780f81-dcc9-4315-b835-c33219dc11f9	6	control	1	1.16667
c47c39fe-7e36-4389-9567-f18528662a11	1	intervention	3	66
c47c39fe-7e36-4389-9567-f18528662a11	2	intervention	5	104
c47c39fe-7e36-4389-9567-f18528662a11	3	intervention	6	117
c47c39fe-7e36-4389-9567-f18528662a11	4	intervention	8	127
c47c39fe-7e36-4389-9567-f18528662a11	5	intervention	8	127
c47c39fe-7e36-4389-9567-f18528662a11	6	intervention	10	130
eebda408-a72a-494c-a1d7-93838ae78fa7	1	control	1	1.05
eebda408-a72a-494c-a1d7-93838ae78fa7	2	control	1	1.05
eebda408-a72a-494c-a1d7-93838ae78fa7	3	control	1	1.05
eebda408-a72a-494c-a1d7-93838ae78fa7	4	control	1	1.05
eebda408-a72a-494c-a1d7-93838ae78fa7	5	control	1	1.05
eebda408-a72a-494c-a1d7-93838ae78fa7	6	control	1	1.05
2f545343-65da-4adc-b470-f42aa28dd838	1	control	3	6.66667
2f545343-65da-4adc-b470-f42aa28dd838	2	control	8	8.1
2f545343-65da-4adc-b470-f42aa28dd838	3	control	14	10.05
2f545343-65da-4adc-b470-f42aa28dd838	4	control	19	11.15
2f545343-65da-4adc-b470-f42aa28dd838	5	control	21	11.2333
2f545343-65da-4adc-b470-f42aa28dd838	6	control	23	14.1
b6450dbc-d885-4a43-9227-b0c80093e1bb	1	control	1	0.983333
b6450dbc-d885-4a43-9227-b0c80093e1bb	2	control	2	21.7167
b6450dbc-d885-4a43-9227-b0c80093e1bb	3	control	2	21.7167
b6450dbc-d885-4a43-9227-b0c80093e1bb	4	control	2	21.7167
b6450dbc-d885-4a43-9227-b0c80093e1bb	5	control	2	21.7167
b6450dbc-d885-4a43-9227-b0c80093e1bb	6	control	2	21.7167
18d0968b-5f1f-4fdb-ac26-45f42cf7de88	1	control	2	3
18d0968b-5f1f-4fdb-ac26-45f42cf7de88	2	control	2	3
18d0968b-5f1f-4fdb-ac26-45f42cf7de88	3	control	2	3
18d0968b-5f1f-4fdb-ac26-45f42cf7de88	4	control	2	3
18d0968b-5f1f-4fdb-ac26-45f42cf7de88	5	control	2	3
18d0968b-5f1f-4fdb-ac26-45f42cf7de88	6	control	2	3
284df38f-eae5-43fb-b022-c14807974d3a	1	intervention	1	4
284df38f-eae5-43fb-b022-c14807974d3a	2	intervention	1	4
284df38f-eae5-43fb-b022-c14807974d3a	3	intervention	1	4
284df38f-eae5-43fb-b022-c14807974d3a	4	intervention	1	4
284df38f-eae5-43fb-b022-c14807974d3a	5	intervention	1	4
284df38f-eae5-43fb-b022-c14807974d3a	6	intervention	1	4
d2794437-a23b-4d32-951f-7471dbeda624	1	intervention	2	5
d2794437-a23b-4d32-951f-7471dbeda624	2	intervention	3	6
d2794437-a23b-4d32-951f-7471dbeda624	3	intervention	5	8
d2794437-a23b-4d32-951f-7471dbeda624	4	intervention	5	8
d2794437-a23b-4d32-951f-7471dbeda624	5	intervention	5	8
d2794437-a23b-4d32-951f-7471dbeda624	6	intervention	5	8
56c63d80-28f8-46db-84ae-b1f2d8f2f245	1	intervention	3	4
56c63d80-28f8-46db-84ae-b1f2d8f2f245	2	intervention	5	8
56c63d80-28f8-46db-84ae-b1f2d8f2f245	3	intervention	8	12
56c63d80-28f8-46db-84ae-b1f2d8f2f245	4	intervention	8	12
56c63d80-28f8-46db-84ae-b1f2d8f2f245	5	intervention	8	12
56c63d80-28f8-46db-84ae-b1f2d8f2f245	6	intervention	8	12
db030397-99a6-4301-8550-40f83404387a	1	control	1	1.81667
db030397-99a6-4301-8550-40f83404387a	2	control	1	1.81667
db030397-99a6-4301-8550-40f83404387a	3	control	1	1.81667
db030397-99a6-4301-8550-40f83404387a	4	control	1	1.81667
db030397-99a6-4301-8550-40f83404387a	5	control	1	1.81667
db030397-99a6-4301-8550-40f83404387a	6	control	1	1.81667
abcb9550-ae7c-4996-a677-d1ff01291980	1	intervention	5	68
abcb9550-ae7c-4996-a677-d1ff01291980	2	intervention	10	92
abcb9550-ae7c-4996-a677-d1ff01291980	3	intervention	16	106
abcb9550-ae7c-4996-a677-d1ff01291980	4	intervention	22	137
abcb9550-ae7c-4996-a677-d1ff01291980	5	intervention	24	139
abcb9550-ae7c-4996-a677-d1ff01291980	6	intervention	31	152
fe3c0e6c-57f1-4d8b-9948-1e52ac17e2ee	1	control	1	0.633333
fe3c0e6c-57f1-4d8b-9948-1e52ac17e2ee	2	control	1	0.633333
fe3c0e6c-57f1-4d8b-9948-1e52ac17e2ee	3	control	1	0.633333
fe3c0e6c-57f1-4d8b-9948-1e52ac17e2ee	4	control	1	0.633333
fe3c0e6c-57f1-4d8b-9948-1e52ac17e2ee	5	control	1	0.633333
fe3c0e6c-57f1-4d8b-9948-1e52ac17e2ee	6	control	2	0.9
b667cc94-2aa4-4021-bb76-fab8d61a68f8	1	control	2	0.75
b667cc94-2aa4-4021-bb76-fab8d61a68f8	2	control	2	0.75
b667cc94-2aa4-4021-bb76-fab8d61a68f8	3	control	2	0.75
b667cc94-2aa4-4021-bb76-fab8d61a68f8	4	control	2	0.75
b667cc94-2aa4-4021-bb76-fab8d61a68f8	5	control	2	0.75
b667cc94-2aa4-4021-bb76-fab8d61a68f8	6	control	2	0.75
f038db5f-2b12-499e-a34a-8cf9c6cec04b	1	intervention	2	6
f038db5f-2b12-499e-a34a-8cf9c6cec04b	2	intervention	2	6
f038db5f-2b12-499e-a34a-8cf9c6cec04b	3	intervention	2	6
f038db5f-2b12-499e-a34a-8cf9c6cec04b	4	intervention	2	6
f038db5f-2b12-499e-a34a-8cf9c6cec04b	5	intervention	2	6
f038db5f-2b12-499e-a34a-8cf9c6cec04b	6	intervention	2	6
14fb5528-be94-434c-a61c-a361b0db20c9	1	intervention	4	12
14fb5528-be94-434c-a61c-a361b0db20c9	2	intervention	8	29
14fb5528-be94-434c-a61c-a361b0db20c9	3	intervention	11	35
14fb5528-be94-434c-a61c-a361b0db20c9	4	intervention	16	44
14fb5528-be94-434c-a61c-a361b0db20c9	5	intervention	16	44
14fb5528-be94-434c-a61c-a361b0db20c9	6	intervention	16	44
1568eb3e-1925-4d54-a1dc-572d16cd22c3	1	intervention	1	24
1568eb3e-1925-4d54-a1dc-572d16cd22c3	2	intervention	3	88
1568eb3e-1925-4d54-a1dc-572d16cd22c3	3	intervention	3	88
1568eb3e-1925-4d54-a1dc-572d16cd22c3	4	intervention	4	93
1568eb3e-1925-4d54-a1dc-572d16cd22c3	5	intervention	4	93
1568eb3e-1925-4d54-a1dc-572d16cd22c3	6	intervention	4	93
5e8e2bf8-2a4f-4c86-9ac4-0db8841c53ab	1	control	3	2.48333
5e8e2bf8-2a4f-4c86-9ac4-0db8841c53ab	2	control	3	2.48333
5e8e2bf8-2a4f-4c86-9ac4-0db8841c53ab	3	control	3	2.48333
5e8e2bf8-2a4f-4c86-9ac4-0db8841c53ab	4	control	3	2.48333
5e8e2bf8-2a4f-4c86-9ac4-0db8841c53ab	5	control	3	2.48333
5e8e2bf8-2a4f-4c86-9ac4-0db8841c53ab	6	control	3	2.48333
468abb31-5f5b-4ca0-b3dd-e0ba142d3950	1	intervention	4	24
468abb31-5f5b-4ca0-b3dd-e0ba142d3950	2	intervention	4	24
468abb31-5f5b-4ca0-b3dd-e0ba142d3950	3	intervention	7	35
468abb31-5f5b-4ca0-b3dd-e0ba142d3950	4	intervention	7	35
468abb31-5f5b-4ca0-b3dd-e0ba142d3950	5	intervention	8	49
468abb31-5f5b-4ca0-b3dd-e0ba142d3950	6	intervention	9	52
648b04d3-d3b3-43e3-81df-774cec5c6930	1	intervention	7	57
648b04d3-d3b3-43e3-81df-774cec5c6930	2	intervention	14	85
648b04d3-d3b3-43e3-81df-774cec5c6930	3	intervention	21	107
648b04d3-d3b3-43e3-81df-774cec5c6930	4	intervention	28	125
648b04d3-d3b3-43e3-81df-774cec5c6930	5	intervention	35	139
648b04d3-d3b3-43e3-81df-774cec5c6930	6	intervention	42	163
8244d509-d6fd-4ff1-b963-e91199170c6d	1	control	1	0.866667
8244d509-d6fd-4ff1-b963-e91199170c6d	2	control	1	0.866667
8244d509-d6fd-4ff1-b963-e91199170c6d	3	control	1	0.866667
8244d509-d6fd-4ff1-b963-e91199170c6d	4	control	1	0.866667
8244d509-d6fd-4ff1-b963-e91199170c6d	5	control	1	0.866667
8244d509-d6fd-4ff1-b963-e91199170c6d	6	control	1	0.866667
9df2e89f-67e4-41ac-9c69-54a2f827b746	1	control	1	2.36667
9df2e89f-67e4-41ac-9c69-54a2f827b746	2	control	2	2.58333
9df2e89f-67e4-41ac-9c69-54a2f827b746	3	control	2	2.58333
9df2e89f-67e4-41ac-9c69-54a2f827b746	4	control	2	2.58333
9df2e89f-67e4-41ac-9c69-54a2f827b746	5	control	3	5.16667
9df2e89f-67e4-41ac-9c69-54a2f827b746	6	control	3	5.16667
23b79ba4-abc6-414c-8ec2-33a753844887	1	intervention	3	23
23b79ba4-abc6-414c-8ec2-33a753844887	2	intervention	5	41
23b79ba4-abc6-414c-8ec2-33a753844887	3	intervention	5	41
23b79ba4-abc6-414c-8ec2-33a753844887	4	intervention	6	43
23b79ba4-abc6-414c-8ec2-33a753844887	5	intervention	6	43
23b79ba4-abc6-414c-8ec2-33a753844887	6	intervention	6	43
20c684e1-af29-47c0-9e14-fd9fd7503ca6	1	intervention	4	51
20c684e1-af29-47c0-9e14-fd9fd7503ca6	2	intervention	7	69
20c684e1-af29-47c0-9e14-fd9fd7503ca6	3	intervention	9	109
20c684e1-af29-47c0-9e14-fd9fd7503ca6	4	intervention	9	109
20c684e1-af29-47c0-9e14-fd9fd7503ca6	5	intervention	9	109
20c684e1-af29-47c0-9e14-fd9fd7503ca6	6	intervention	10	124
670af019-4e54-4e4a-a1f4-1234bf04c713	1	control	3	10.1
670af019-4e54-4e4a-a1f4-1234bf04c713	2	control	4	12.3833
670af019-4e54-4e4a-a1f4-1234bf04c713	3	control	4	12.3833
670af019-4e54-4e4a-a1f4-1234bf04c713	4	control	4	12.3833
670af019-4e54-4e4a-a1f4-1234bf04c713	5	control	4	12.3833
670af019-4e54-4e4a-a1f4-1234bf04c713	6	control	4	12.3833
bf42842c-9e34-4e4e-affa-d0bac2b4454b	1	intervention	4	23
bf42842c-9e34-4e4e-affa-d0bac2b4454b	2	intervention	6	25
bf42842c-9e34-4e4e-affa-d0bac2b4454b	3	intervention	6	25
bf42842c-9e34-4e4e-affa-d0bac2b4454b	4	intervention	7	26
bf42842c-9e34-4e4e-affa-d0bac2b4454b	5	intervention	8	38
bf42842c-9e34-4e4e-affa-d0bac2b4454b	6	intervention	8	38
4564486c-e0e7-45a6-988f-6f95b36fc91c	1	intervention	3	40
4564486c-e0e7-45a6-988f-6f95b36fc91c	2	intervention	5	54
4564486c-e0e7-45a6-988f-6f95b36fc91c	3	intervention	6	59
4564486c-e0e7-45a6-988f-6f95b36fc91c	4	intervention	7	69
4564486c-e0e7-45a6-988f-6f95b36fc91c	5	intervention	7	69
4564486c-e0e7-45a6-988f-6f95b36fc91c	6	intervention	9	116
880d9e32-3425-4599-8bab-b1a5b8615649	1	intervention	6	29
880d9e32-3425-4599-8bab-b1a5b8615649	2	intervention	11	39
880d9e32-3425-4599-8bab-b1a5b8615649	3	intervention	18	53
880d9e32-3425-4599-8bab-b1a5b8615649	4	intervention	25	60
880d9e32-3425-4599-8bab-b1a5b8615649	5	intervention	32	73
880d9e32-3425-4599-8bab-b1a5b8615649	6	intervention	39	80
1c9ea0a2-9756-4472-a3a7-920d4d8a90b3	1	control	1	1.56667
1c9ea0a2-9756-4472-a3a7-920d4d8a90b3	2	control	1	1.56667
1c9ea0a2-9756-4472-a3a7-920d4d8a90b3	3	control	1	1.56667
1c9ea0a2-9756-4472-a3a7-920d4d8a90b3	4	control	1	1.56667
1c9ea0a2-9756-4472-a3a7-920d4d8a90b3	5	control	1	1.56667
1c9ea0a2-9756-4472-a3a7-920d4d8a90b3	6	control	1	1.56667
0e35dc87-0be2-434d-8b73-631a6fc72d13	1	control	4	4.56667
0e35dc87-0be2-434d-8b73-631a6fc72d13	2	control	12	12.5333
0e35dc87-0be2-434d-8b73-631a6fc72d13	3	control	12	12.5333
0e35dc87-0be2-434d-8b73-631a6fc72d13	4	control	12	12.5333
0e35dc87-0be2-434d-8b73-631a6fc72d13	5	control	12	12.5333
0e35dc87-0be2-434d-8b73-631a6fc72d13	6	control	12	12.5333
5fb676ad-1861-4a81-b03b-9193c54c36a7	1	intervention	3	5
5fb676ad-1861-4a81-b03b-9193c54c36a7	2	intervention	4	8
5fb676ad-1861-4a81-b03b-9193c54c36a7	3	intervention	4	8
5fb676ad-1861-4a81-b03b-9193c54c36a7	4	intervention	4	8
5fb676ad-1861-4a81-b03b-9193c54c36a7	5	intervention	4	8
5fb676ad-1861-4a81-b03b-9193c54c36a7	6	intervention	4	8
251d8927-d2cf-410f-bf63-d5ed12d6993e	1	intervention	2	22
251d8927-d2cf-410f-bf63-d5ed12d6993e	2	intervention	5	27
251d8927-d2cf-410f-bf63-d5ed12d6993e	3	intervention	6	49
251d8927-d2cf-410f-bf63-d5ed12d6993e	4	intervention	9	97
251d8927-d2cf-410f-bf63-d5ed12d6993e	5	intervention	10	106
251d8927-d2cf-410f-bf63-d5ed12d6993e	6	intervention	12	127
29b32e82-a604-41bc-89d7-18bc62794534	1	intervention	4	13
29b32e82-a604-41bc-89d7-18bc62794534	2	intervention	7	58
29b32e82-a604-41bc-89d7-18bc62794534	3	intervention	9	66
29b32e82-a604-41bc-89d7-18bc62794534	4	intervention	14	103
29b32e82-a604-41bc-89d7-18bc62794534	5	intervention	20	187
29b32e82-a604-41bc-89d7-18bc62794534	6	intervention	26	221
d5176660-8212-4b99-9e2d-b53fd48ebe36	1	control	7	11.75
d5176660-8212-4b99-9e2d-b53fd48ebe36	2	control	8	12.0167
d5176660-8212-4b99-9e2d-b53fd48ebe36	3	control	8	12.0167
d5176660-8212-4b99-9e2d-b53fd48ebe36	4	control	8	12.0167
d5176660-8212-4b99-9e2d-b53fd48ebe36	5	control	8	12.0167
d5176660-8212-4b99-9e2d-b53fd48ebe36	6	control	9	13
8e081e12-c08b-4095-a02d-de38b342b01d	1	intervention	0	0
8e081e12-c08b-4095-a02d-de38b342b01d	2	intervention	0	0
8e081e12-c08b-4095-a02d-de38b342b01d	3	intervention	0	0
8e081e12-c08b-4095-a02d-de38b342b01d	4	intervention	0	0
8e081e12-c08b-4095-a02d-de38b342b01d	5	intervention	0	0
8e081e12-c08b-4095-a02d-de38b342b01d	6	intervention	0	0
f69f4e8f-90a1-40b3-ba27-8b00ca3d3a0d	1	control	1	7.41667
f69f4e8f-90a1-40b3-ba27-8b00ca3d3a0d	2	control	2	9.21667
f69f4e8f-90a1-40b3-ba27-8b00ca3d3a0d	3	control	2	9.21667
f69f4e8f-90a1-40b3-ba27-8b00ca3d3a0d	4	control	2	9.21667
f69f4e8f-90a1-40b3-ba27-8b00ca3d3a0d	5	control	2	9.21667
f69f4e8f-90a1-40b3-ba27-8b00ca3d3a0d	6	control	2	9.21667
efba5e9f-852e-4841-88ed-a5dba2f0491d	1	intervention	5	93
efba5e9f-852e-4841-88ed-a5dba2f0491d	2	intervention	10	113
efba5e9f-852e-4841-88ed-a5dba2f0491d	3	intervention	15	158
efba5e9f-852e-4841-88ed-a5dba2f0491d	4	intervention	20	204
efba5e9f-852e-4841-88ed-a5dba2f0491d	5	intervention	22	211
efba5e9f-852e-4841-88ed-a5dba2f0491d	6	intervention	27	231
ffe57c2e-8168-452f-b658-8c35aa5d3b6f	1	intervention	1	6
ffe57c2e-8168-452f-b658-8c35aa5d3b6f	2	intervention	2	7
ffe57c2e-8168-452f-b658-8c35aa5d3b6f	3	intervention	2	7
ffe57c2e-8168-452f-b658-8c35aa5d3b6f	4	intervention	2	7
ffe57c2e-8168-452f-b658-8c35aa5d3b6f	5	intervention	2	7
ffe57c2e-8168-452f-b658-8c35aa5d3b6f	6	intervention	2	7
b4f3d128-b007-4867-b185-dd40278437b1	1	control	2	14.9
b4f3d128-b007-4867-b185-dd40278437b1	2	control	2	14.9
b4f3d128-b007-4867-b185-dd40278437b1	3	control	2	14.9
b4f3d128-b007-4867-b185-dd40278437b1	4	control	2	14.9
b4f3d128-b007-4867-b185-dd40278437b1	5	control	2	14.9
b4f3d128-b007-4867-b185-dd40278437b1	6	control	2	14.9
af58bfee-304b-4e45-b519-34348bbf4115	1	control	1	2.15
af58bfee-304b-4e45-b519-34348bbf4115	2	control	4	5.5
af58bfee-304b-4e45-b519-34348bbf4115	3	control	4	5.5
af58bfee-304b-4e45-b519-34348bbf4115	4	control	4	5.5
af58bfee-304b-4e45-b519-34348bbf4115	5	control	4	5.5
af58bfee-304b-4e45-b519-34348bbf4115	6	control	4	5.5
b5d4d0be-45be-4aea-ad31-9204e60b1383	1	intervention	0	0
b5d4d0be-45be-4aea-ad31-9204e60b1383	2	intervention	0	0
b5d4d0be-45be-4aea-ad31-9204e60b1383	3	intervention	0	0
b5d4d0be-45be-4aea-ad31-9204e60b1383	4	intervention	0	0
b5d4d0be-45be-4aea-ad31-9204e60b1383	5	intervention	0	0
b5d4d0be-45be-4aea-ad31-9204e60b1383	6	intervention	0	0
3a1fc379-6b87-4597-bbe7-82aa8e6c1dd6	1	intervention	6	0
3a1fc379-6b87-4597-bbe7-82aa8e6c1dd6	2	intervention	12	47
3a1fc379-6b87-4597-bbe7-82aa8e6c1dd6	3	intervention	17	88
3a1fc379-6b87-4597-bbe7-82aa8e6c1dd6	4	intervention	23	132
3a1fc379-6b87-4597-bbe7-82aa8e6c1dd6	5	intervention	27	152
3a1fc379-6b87-4597-bbe7-82aa8e6c1dd6	6	intervention	30	170
c9e13dd2-e9cb-4c1f-9f79-16cee2c8a1d3	1	intervention	6	61
c9e13dd2-e9cb-4c1f-9f79-16cee2c8a1d3	2	intervention	11	74
c9e13dd2-e9cb-4c1f-9f79-16cee2c8a1d3	3	intervention	18	81
c9e13dd2-e9cb-4c1f-9f79-16cee2c8a1d3	4	intervention	25	88
c9e13dd2-e9cb-4c1f-9f79-16cee2c8a1d3	5	intervention	32	95
c9e13dd2-e9cb-4c1f-9f79-16cee2c8a1d3	6	intervention	39	102
0b4b721c-5498-4c8d-a13c-b6b4bf6f4cdc	1	intervention	5	76
0b4b721c-5498-4c8d-a13c-b6b4bf6f4cdc	2	intervention	7	104
0b4b721c-5498-4c8d-a13c-b6b4bf6f4cdc	3	intervention	10	148
0b4b721c-5498-4c8d-a13c-b6b4bf6f4cdc	4	intervention	10	148
0b4b721c-5498-4c8d-a13c-b6b4bf6f4cdc	5	intervention	11	172
0b4b721c-5498-4c8d-a13c-b6b4bf6f4cdc	6	intervention	12	173
9c7248f9-2da0-4460-919d-04272b8e119e	1	control	2	23.45
9c7248f9-2da0-4460-919d-04272b8e119e	2	control	2	23.45
9c7248f9-2da0-4460-919d-04272b8e119e	3	control	2	23.45
9c7248f9-2da0-4460-919d-04272b8e119e	4	control	3	26.2167
9c7248f9-2da0-4460-919d-04272b8e119e	5	control	3	26.2167
9c7248f9-2da0-4460-919d-04272b8e119e	6	control	3	26.2167
34129c93-9f6d-4cd6-a623-9966d838fdfe	1	intervention	3	22
34129c93-9f6d-4cd6-a623-9966d838fdfe	2	intervention	5	25
34129c93-9f6d-4cd6-a623-9966d838fdfe	3	intervention	6	26
34129c93-9f6d-4cd6-a623-9966d838fdfe	4	intervention	8	31
34129c93-9f6d-4cd6-a623-9966d838fdfe	5	intervention	8	31
34129c93-9f6d-4cd6-a623-9966d838fdfe	6	intervention	8	31
0c7e7945-a600-492e-ae96-a292f12b6e3e	1	control	1	0.65
0c7e7945-a600-492e-ae96-a292f12b6e3e	2	control	1	0.65
0c7e7945-a600-492e-ae96-a292f12b6e3e	3	control	1	0.65
0c7e7945-a600-492e-ae96-a292f12b6e3e	4	control	1	0.65
0c7e7945-a600-492e-ae96-a292f12b6e3e	5	control	1	0.65
0c7e7945-a600-492e-ae96-a292f12b6e3e	6	control	1	0.65
f941adcf-bee1-4edd-832c-0c83fd18aea8	1	intervention	3	3
f941adcf-bee1-4edd-832c-0c83fd18aea8	2	intervention	4	4
f941adcf-bee1-4edd-832c-0c83fd18aea8	3	intervention	4	4
f941adcf-bee1-4edd-832c-0c83fd18aea8	4	intervention	4	4
f941adcf-bee1-4edd-832c-0c83fd18aea8	5	intervention	4	4
f941adcf-bee1-4edd-832c-0c83fd18aea8	6	intervention	4	4
207a8e79-fa0c-43b0-8cf4-c3187219e619	1	intervention	6	20
207a8e79-fa0c-43b0-8cf4-c3187219e619	2	intervention	8	22
207a8e79-fa0c-43b0-8cf4-c3187219e619	3	intervention	8	22
207a8e79-fa0c-43b0-8cf4-c3187219e619	4	intervention	9	23
207a8e79-fa0c-43b0-8cf4-c3187219e619	5	intervention	9	23
207a8e79-fa0c-43b0-8cf4-c3187219e619	6	intervention	9	23
2b7d6a80-a846-4782-95ac-9e75a252f2c7	1	intervention	5	91
2b7d6a80-a846-4782-95ac-9e75a252f2c7	2	intervention	6	123
2b7d6a80-a846-4782-95ac-9e75a252f2c7	3	intervention	8	144
2b7d6a80-a846-4782-95ac-9e75a252f2c7	4	intervention	9	146
2b7d6a80-a846-4782-95ac-9e75a252f2c7	5	intervention	11	174
2b7d6a80-a846-4782-95ac-9e75a252f2c7	6	intervention	12	184
eb99a79d-c9bf-4d72-a76d-f9242567cd70	1	control	2	2.51667
eb99a79d-c9bf-4d72-a76d-f9242567cd70	2	control	2	2.51667
eb99a79d-c9bf-4d72-a76d-f9242567cd70	3	control	2	2.51667
eb99a79d-c9bf-4d72-a76d-f9242567cd70	4	control	2	2.51667
eb99a79d-c9bf-4d72-a76d-f9242567cd70	5	control	2	2.51667
eb99a79d-c9bf-4d72-a76d-f9242567cd70	6	control	2	2.51667
d6721999-47ce-4bc0-88cc-80a1ae9c1b9a	1	intervention	5	0
d6721999-47ce-4bc0-88cc-80a1ae9c1b9a	2	intervention	9	52
d6721999-47ce-4bc0-88cc-80a1ae9c1b9a	3	intervention	16	64
d6721999-47ce-4bc0-88cc-80a1ae9c1b9a	4	intervention	18	66
d6721999-47ce-4bc0-88cc-80a1ae9c1b9a	5	intervention	18	66
d6721999-47ce-4bc0-88cc-80a1ae9c1b9a	6	intervention	18	66
ed6aad23-eddb-4fe8-a530-393bbd07b8a9	1	control	1	0.916667
ed6aad23-eddb-4fe8-a530-393bbd07b8a9	2	control	2	6.31667
ed6aad23-eddb-4fe8-a530-393bbd07b8a9	3	control	2	6.31667
ed6aad23-eddb-4fe8-a530-393bbd07b8a9	4	control	2	6.31667
ed6aad23-eddb-4fe8-a530-393bbd07b8a9	5	control	2	6.31667
ed6aad23-eddb-4fe8-a530-393bbd07b8a9	6	control	2	6.31667
80a29ee5-52fb-492f-a6f9-44e54f03cba7	1	control	1	1.11667
80a29ee5-52fb-492f-a6f9-44e54f03cba7	2	control	1	1.11667
80a29ee5-52fb-492f-a6f9-44e54f03cba7	3	control	1	1.11667
80a29ee5-52fb-492f-a6f9-44e54f03cba7	4	control	1	1.11667
80a29ee5-52fb-492f-a6f9-44e54f03cba7	5	control	1	1.11667
80a29ee5-52fb-492f-a6f9-44e54f03cba7	6	control	1	1.11667
cfe362ec-d176-46c4-9a29-f790d4ea86c9	1	intervention	4	31
cfe362ec-d176-46c4-9a29-f790d4ea86c9	2	intervention	6	54
cfe362ec-d176-46c4-9a29-f790d4ea86c9	3	intervention	9	67
cfe362ec-d176-46c4-9a29-f790d4ea86c9	4	intervention	10	72
cfe362ec-d176-46c4-9a29-f790d4ea86c9	5	intervention	10	72
cfe362ec-d176-46c4-9a29-f790d4ea86c9	6	intervention	11	78
e7607d01-9f41-4e2c-bead-f19a9ffb9bde	1	intervention	0	0
e7607d01-9f41-4e2c-bead-f19a9ffb9bde	2	intervention	0	0
e7607d01-9f41-4e2c-bead-f19a9ffb9bde	3	intervention	0	0
e7607d01-9f41-4e2c-bead-f19a9ffb9bde	4	intervention	0	0
e7607d01-9f41-4e2c-bead-f19a9ffb9bde	5	intervention	0	0
e7607d01-9f41-4e2c-bead-f19a9ffb9bde	6	intervention	0	0
07659a0a-3c12-4db4-b316-99e5b4492d51	1	control	2	2.1
07659a0a-3c12-4db4-b316-99e5b4492d51	2	control	2	2.1
07659a0a-3c12-4db4-b316-99e5b4492d51	3	control	2	2.1
07659a0a-3c12-4db4-b316-99e5b4492d51	4	control	2	2.1
07659a0a-3c12-4db4-b316-99e5b4492d51	5	control	2	2.1
07659a0a-3c12-4db4-b316-99e5b4492d51	6	control	2	2.1
92ac20e4-4f71-40bd-a080-ee360be48b3a	1	intervention	3	5
92ac20e4-4f71-40bd-a080-ee360be48b3a	2	intervention	3	5
92ac20e4-4f71-40bd-a080-ee360be48b3a	3	intervention	5	8
92ac20e4-4f71-40bd-a080-ee360be48b3a	4	intervention	6	10
92ac20e4-4f71-40bd-a080-ee360be48b3a	5	intervention	7	11
92ac20e4-4f71-40bd-a080-ee360be48b3a	6	intervention	8	15
0bb9118a-ef9e-4258-a578-c7e5592d08e7	1	control	1	1.3
0bb9118a-ef9e-4258-a578-c7e5592d08e7	2	control	2	2.68333
0bb9118a-ef9e-4258-a578-c7e5592d08e7	3	control	3	3.73333
0bb9118a-ef9e-4258-a578-c7e5592d08e7	4	control	4	4.08333
0bb9118a-ef9e-4258-a578-c7e5592d08e7	5	control	4	4.08333
0bb9118a-ef9e-4258-a578-c7e5592d08e7	6	control	4	4.08333
a8696787-470d-4fe9-a451-945873800c2d	1	control	1	0.266667
a8696787-470d-4fe9-a451-945873800c2d	2	control	1	0.266667
a8696787-470d-4fe9-a451-945873800c2d	3	control	1	0.266667
a8696787-470d-4fe9-a451-945873800c2d	4	control	1	0.266667
a8696787-470d-4fe9-a451-945873800c2d	5	control	1	0.266667
a8696787-470d-4fe9-a451-945873800c2d	6	control	1	0.266667
05887f0c-f19a-41c1-b6bd-58e37e25d08f	1	intervention	2	33
05887f0c-f19a-41c1-b6bd-58e37e25d08f	2	intervention	2	33
05887f0c-f19a-41c1-b6bd-58e37e25d08f	3	intervention	2	33
05887f0c-f19a-41c1-b6bd-58e37e25d08f	4	intervention	2	33
05887f0c-f19a-41c1-b6bd-58e37e25d08f	5	intervention	2	33
05887f0c-f19a-41c1-b6bd-58e37e25d08f	6	intervention	2	33
cea1f9c2-8b56-4efd-b063-79e250d55a89	1	intervention	2	6
cea1f9c2-8b56-4efd-b063-79e250d55a89	2	intervention	2	6
cea1f9c2-8b56-4efd-b063-79e250d55a89	3	intervention	3	7
cea1f9c2-8b56-4efd-b063-79e250d55a89	4	intervention	3	7
cea1f9c2-8b56-4efd-b063-79e250d55a89	5	intervention	4	8
cea1f9c2-8b56-4efd-b063-79e250d55a89	6	intervention	4	8
2f52c113-76d3-4b41-bbf3-b9e654e1b8f1	1	intervention	2	15
2f52c113-76d3-4b41-bbf3-b9e654e1b8f1	2	intervention	6	19
2f52c113-76d3-4b41-bbf3-b9e654e1b8f1	3	intervention	8	21
2f52c113-76d3-4b41-bbf3-b9e654e1b8f1	4	intervention	8	21
2f52c113-76d3-4b41-bbf3-b9e654e1b8f1	5	intervention	8	21
2f52c113-76d3-4b41-bbf3-b9e654e1b8f1	6	intervention	8	21
e8884e69-e665-4216-a9fe-2c32dc41a05c	1	control	1	5.96667
e8884e69-e665-4216-a9fe-2c32dc41a05c	2	control	1	5.96667
e8884e69-e665-4216-a9fe-2c32dc41a05c	3	control	1	5.96667
e8884e69-e665-4216-a9fe-2c32dc41a05c	4	control	1	5.96667
e8884e69-e665-4216-a9fe-2c32dc41a05c	5	control	1	5.96667
e8884e69-e665-4216-a9fe-2c32dc41a05c	6	control	1	5.96667
3c2d4978-8e54-4559-a6b6-990086337ad3	1	control	3	4.26667
3c2d4978-8e54-4559-a6b6-990086337ad3	2	control	4	4.28333
3c2d4978-8e54-4559-a6b6-990086337ad3	3	control	5	4.98333
3c2d4978-8e54-4559-a6b6-990086337ad3	4	control	5	4.98333
3c2d4978-8e54-4559-a6b6-990086337ad3	5	control	5	4.98333
3c2d4978-8e54-4559-a6b6-990086337ad3	6	control	5	4.98333
566e8d9d-303a-4831-9ca6-c1959b6809fc	1	intervention	2	12
566e8d9d-303a-4831-9ca6-c1959b6809fc	2	intervention	2	12
566e8d9d-303a-4831-9ca6-c1959b6809fc	3	intervention	2	12
566e8d9d-303a-4831-9ca6-c1959b6809fc	4	intervention	2	12
566e8d9d-303a-4831-9ca6-c1959b6809fc	5	intervention	2	12
566e8d9d-303a-4831-9ca6-c1959b6809fc	6	intervention	2	12
52e0a7ef-94d3-4459-8fbd-a95b74cd1e88	1	control	4	4.03333
52e0a7ef-94d3-4459-8fbd-a95b74cd1e88	2	control	4	4.03333
52e0a7ef-94d3-4459-8fbd-a95b74cd1e88	3	control	6	7.61667
52e0a7ef-94d3-4459-8fbd-a95b74cd1e88	4	control	6	7.61667
52e0a7ef-94d3-4459-8fbd-a95b74cd1e88	5	control	7	13.6
52e0a7ef-94d3-4459-8fbd-a95b74cd1e88	6	control	7	13.6
9ea06b14-cb65-488c-90ad-5c79529d8ff4	1	intervention	0	0
9ea06b14-cb65-488c-90ad-5c79529d8ff4	2	intervention	0	0
9ea06b14-cb65-488c-90ad-5c79529d8ff4	3	intervention	0	0
9ea06b14-cb65-488c-90ad-5c79529d8ff4	4	intervention	0	0
9ea06b14-cb65-488c-90ad-5c79529d8ff4	5	intervention	0	0
9ea06b14-cb65-488c-90ad-5c79529d8ff4	6	intervention	0	0
00f7c33c-677b-40b8-8172-cf21023a9610	1	control	5	13.3333
00f7c33c-677b-40b8-8172-cf21023a9610	2	control	5	13.3333
00f7c33c-677b-40b8-8172-cf21023a9610	3	control	5	13.3333
00f7c33c-677b-40b8-8172-cf21023a9610	4	control	5	13.3333
00f7c33c-677b-40b8-8172-cf21023a9610	5	control	5	13.3333
00f7c33c-677b-40b8-8172-cf21023a9610	6	control	5	13.3333
f61880b1-10f3-499c-a0ae-2c3fd84e8d91	1	control	2	6.71667
f61880b1-10f3-499c-a0ae-2c3fd84e8d91	2	control	3	6.88333
f61880b1-10f3-499c-a0ae-2c3fd84e8d91	3	control	3	6.88333
f61880b1-10f3-499c-a0ae-2c3fd84e8d91	4	control	3	6.88333
f61880b1-10f3-499c-a0ae-2c3fd84e8d91	5	control	3	6.88333
f61880b1-10f3-499c-a0ae-2c3fd84e8d91	6	control	3	6.88333
04abb75a-b651-4077-97cd-9fcaf019b082	1	intervention	1	2
04abb75a-b651-4077-97cd-9fcaf019b082	2	intervention	2	3
04abb75a-b651-4077-97cd-9fcaf019b082	3	intervention	3	7
04abb75a-b651-4077-97cd-9fcaf019b082	4	intervention	3	7
04abb75a-b651-4077-97cd-9fcaf019b082	5	intervention	4	20
04abb75a-b651-4077-97cd-9fcaf019b082	6	intervention	4	20
e0725f7f-ac42-4e84-a16b-ebfc15570263	1	control	1	0.316667
e0725f7f-ac42-4e84-a16b-ebfc15570263	2	control	1	0.316667
e0725f7f-ac42-4e84-a16b-ebfc15570263	3	control	1	0.316667
e0725f7f-ac42-4e84-a16b-ebfc15570263	4	control	1	0.316667
e0725f7f-ac42-4e84-a16b-ebfc15570263	5	control	1	0.316667
e0725f7f-ac42-4e84-a16b-ebfc15570263	6	control	1	0.316667
5b52cffa-fe58-42e5-b31d-d059389fc2e6	1	control	1	2
5b52cffa-fe58-42e5-b31d-d059389fc2e6	2	control	2	4.08333
5b52cffa-fe58-42e5-b31d-d059389fc2e6	3	control	2	4.08333
5b52cffa-fe58-42e5-b31d-d059389fc2e6	4	control	2	4.08333
5b52cffa-fe58-42e5-b31d-d059389fc2e6	5	control	2	4.08333
5b52cffa-fe58-42e5-b31d-d059389fc2e6	6	control	2	4.08333
75fef82c-b128-40df-b192-0791492a9bd8	1	control	1	5.38333
75fef82c-b128-40df-b192-0791492a9bd8	2	control	1	5.38333
75fef82c-b128-40df-b192-0791492a9bd8	3	control	1	5.38333
75fef82c-b128-40df-b192-0791492a9bd8	4	control	1	5.38333
75fef82c-b128-40df-b192-0791492a9bd8	5	control	1	5.38333
75fef82c-b128-40df-b192-0791492a9bd8	6	control	1	5.38333
b140268f-7885-4593-ada4-dc11af33bbec	1	intervention	3	15
b140268f-7885-4593-ada4-dc11af33bbec	2	intervention	4	21
b140268f-7885-4593-ada4-dc11af33bbec	3	intervention	7	40
b140268f-7885-4593-ada4-dc11af33bbec	4	intervention	9	44
b140268f-7885-4593-ada4-dc11af33bbec	5	intervention	10	45
b140268f-7885-4593-ada4-dc11af33bbec	6	intervention	10	45
a7d728b1-730f-434a-9fe5-eb0ab69c413d	1	control	4	1.83333
a7d728b1-730f-434a-9fe5-eb0ab69c413d	2	control	4	1.83333
a7d728b1-730f-434a-9fe5-eb0ab69c413d	3	control	4	1.83333
a7d728b1-730f-434a-9fe5-eb0ab69c413d	4	control	4	1.83333
a7d728b1-730f-434a-9fe5-eb0ab69c413d	5	control	4	1.83333
a7d728b1-730f-434a-9fe5-eb0ab69c413d	6	control	4	1.83333
d6ef69b6-31de-413f-99ad-2b536daf8df2	1	intervention	2	7
d6ef69b6-31de-413f-99ad-2b536daf8df2	2	intervention	8	35
d6ef69b6-31de-413f-99ad-2b536daf8df2	3	intervention	12	42
d6ef69b6-31de-413f-99ad-2b536daf8df2	4	intervention	18	57
d6ef69b6-31de-413f-99ad-2b536daf8df2	5	intervention	22	61
d6ef69b6-31de-413f-99ad-2b536daf8df2	6	intervention	27	66
f137a833-5c68-4c68-ab61-57d0b231dbc3	1	intervention	3	27
f137a833-5c68-4c68-ab61-57d0b231dbc3	2	intervention	7	52
f137a833-5c68-4c68-ab61-57d0b231dbc3	3	intervention	11	82
f137a833-5c68-4c68-ab61-57d0b231dbc3	4	intervention	12	87
f137a833-5c68-4c68-ab61-57d0b231dbc3	5	intervention	15	103
f137a833-5c68-4c68-ab61-57d0b231dbc3	6	intervention	17	106
b4492556-a849-47a2-bdc1-343358506c24	1	intervention	5	24
b4492556-a849-47a2-bdc1-343358506c24	2	intervention	10	46
b4492556-a849-47a2-bdc1-343358506c24	3	intervention	16	77
b4492556-a849-47a2-bdc1-343358506c24	4	intervention	21	105
b4492556-a849-47a2-bdc1-343358506c24	5	intervention	27	123
b4492556-a849-47a2-bdc1-343358506c24	6	intervention	34	159
f8a5a7cf-ca44-421c-8cae-32414a836b05	1	intervention	4	43
f8a5a7cf-ca44-421c-8cae-32414a836b05	2	intervention	5	58
f8a5a7cf-ca44-421c-8cae-32414a836b05	3	intervention	5	58
f8a5a7cf-ca44-421c-8cae-32414a836b05	4	intervention	5	58
f8a5a7cf-ca44-421c-8cae-32414a836b05	5	intervention	6	66
f8a5a7cf-ca44-421c-8cae-32414a836b05	6	intervention	7	68
a5715cdd-d5e3-4d5c-ab7b-a4f787567d8e	1	intervention	2	44
a5715cdd-d5e3-4d5c-ab7b-a4f787567d8e	2	intervention	2	44
a5715cdd-d5e3-4d5c-ab7b-a4f787567d8e	3	intervention	2	44
a5715cdd-d5e3-4d5c-ab7b-a4f787567d8e	4	intervention	2	44
a5715cdd-d5e3-4d5c-ab7b-a4f787567d8e	5	intervention	2	44
a5715cdd-d5e3-4d5c-ab7b-a4f787567d8e	6	intervention	2	44
33dc7bac-5683-4f32-9ef6-3b1f44755b21	1	control	1	1.26667
33dc7bac-5683-4f32-9ef6-3b1f44755b21	2	control	1	1.26667
33dc7bac-5683-4f32-9ef6-3b1f44755b21	3	control	1	1.26667
33dc7bac-5683-4f32-9ef6-3b1f44755b21	4	control	1	1.26667
33dc7bac-5683-4f32-9ef6-3b1f44755b21	5	control	1	1.26667
33dc7bac-5683-4f32-9ef6-3b1f44755b21	6	control	1	1.26667
659e20d2-a2f9-4b33-a3a4-4243fa110286	1	control	1	2.15
659e20d2-a2f9-4b33-a3a4-4243fa110286	2	control	1	2.15
659e20d2-a2f9-4b33-a3a4-4243fa110286	3	control	1	2.15
659e20d2-a2f9-4b33-a3a4-4243fa110286	4	control	1	2.15
659e20d2-a2f9-4b33-a3a4-4243fa110286	5	control	1	2.15
659e20d2-a2f9-4b33-a3a4-4243fa110286	6	control	1	2.15
d06dbf27-4cd3-4cbf-9f7f-0bcfbf089567	1	intervention	6	30
d06dbf27-4cd3-4cbf-9f7f-0bcfbf089567	2	intervention	8	33
d06dbf27-4cd3-4cbf-9f7f-0bcfbf089567	3	intervention	9	38
d06dbf27-4cd3-4cbf-9f7f-0bcfbf089567	4	intervention	12	51
d06dbf27-4cd3-4cbf-9f7f-0bcfbf089567	5	intervention	12	51
d06dbf27-4cd3-4cbf-9f7f-0bcfbf089567	6	intervention	12	51
78c395a2-4a6b-4bbc-aa99-2bf728125bb2	1	intervention	4	37
78c395a2-4a6b-4bbc-aa99-2bf728125bb2	2	intervention	8	54
78c395a2-4a6b-4bbc-aa99-2bf728125bb2	3	intervention	12	66
78c395a2-4a6b-4bbc-aa99-2bf728125bb2	4	intervention	17	92
78c395a2-4a6b-4bbc-aa99-2bf728125bb2	5	intervention	20	106
78c395a2-4a6b-4bbc-aa99-2bf728125bb2	6	intervention	24	115
10857799-4054-4f86-bf5c-3135a3d1bf1d	1	control	7	15.3333
10857799-4054-4f86-bf5c-3135a3d1bf1d	2	control	8	18.6167
10857799-4054-4f86-bf5c-3135a3d1bf1d	3	control	9	31.3
10857799-4054-4f86-bf5c-3135a3d1bf1d	4	control	10	35.55
10857799-4054-4f86-bf5c-3135a3d1bf1d	5	control	11	41.5167
10857799-4054-4f86-bf5c-3135a3d1bf1d	6	control	12	48.7833
e2071f23-d49e-45ed-b48f-e71e678e87e8	1	intervention	1	1
e2071f23-d49e-45ed-b48f-e71e678e87e8	2	intervention	1	1
e2071f23-d49e-45ed-b48f-e71e678e87e8	3	intervention	1	1
e2071f23-d49e-45ed-b48f-e71e678e87e8	4	intervention	1	1
e2071f23-d49e-45ed-b48f-e71e678e87e8	5	intervention	1	1
e2071f23-d49e-45ed-b48f-e71e678e87e8	6	intervention	1	1
a622fc5a-91f3-474e-9b99-8def27535e62	1	control	2	21.4833
a622fc5a-91f3-474e-9b99-8def27535e62	2	control	2	21.4833
a622fc5a-91f3-474e-9b99-8def27535e62	3	control	2	21.4833
a622fc5a-91f3-474e-9b99-8def27535e62	4	control	2	21.4833
a622fc5a-91f3-474e-9b99-8def27535e62	5	control	2	21.4833
a622fc5a-91f3-474e-9b99-8def27535e62	6	control	2	21.4833
85927703-20c3-408d-9131-2e44c8799d7e	1	intervention	6	41
85927703-20c3-408d-9131-2e44c8799d7e	2	intervention	9	72
85927703-20c3-408d-9131-2e44c8799d7e	3	intervention	12	91
85927703-20c3-408d-9131-2e44c8799d7e	4	intervention	12	91
85927703-20c3-408d-9131-2e44c8799d7e	5	intervention	14	100
85927703-20c3-408d-9131-2e44c8799d7e	6	intervention	15	101
2d021a64-d054-4fa9-9ebf-3011f81cedbf	1	intervention	4	16
2d021a64-d054-4fa9-9ebf-3011f81cedbf	2	intervention	5	18
2d021a64-d054-4fa9-9ebf-3011f81cedbf	3	intervention	7	20
2d021a64-d054-4fa9-9ebf-3011f81cedbf	4	intervention	7	20
2d021a64-d054-4fa9-9ebf-3011f81cedbf	5	intervention	7	20
2d021a64-d054-4fa9-9ebf-3011f81cedbf	6	intervention	7	20
40c3b568-de9e-47fc-8b83-6eba12ab94de	1	intervention	0	0
40c3b568-de9e-47fc-8b83-6eba12ab94de	2	intervention	0	0
40c3b568-de9e-47fc-8b83-6eba12ab94de	3	intervention	0	0
40c3b568-de9e-47fc-8b83-6eba12ab94de	4	intervention	0	0
40c3b568-de9e-47fc-8b83-6eba12ab94de	5	intervention	0	0
40c3b568-de9e-47fc-8b83-6eba12ab94de	6	intervention	0	0
2d011f46-9ecd-451c-a386-79131f80bade	1	intervention	1	8
2d011f46-9ecd-451c-a386-79131f80bade	2	intervention	1	8
2d011f46-9ecd-451c-a386-79131f80bade	3	intervention	1	8
2d011f46-9ecd-451c-a386-79131f80bade	4	intervention	2	9
2d011f46-9ecd-451c-a386-79131f80bade	5	intervention	2	9
2d011f46-9ecd-451c-a386-79131f80bade	6	intervention	3	10
176b53d5-7dde-47fa-9166-5d3139168a9f	1	intervention	0	0
176b53d5-7dde-47fa-9166-5d3139168a9f	2	intervention	0	0
176b53d5-7dde-47fa-9166-5d3139168a9f	3	intervention	0	0
176b53d5-7dde-47fa-9166-5d3139168a9f	4	intervention	0	0
176b53d5-7dde-47fa-9166-5d3139168a9f	5	intervention	0	0
176b53d5-7dde-47fa-9166-5d3139168a9f	6	intervention	0	0
789f60b7-95e2-470c-adab-dc4bef783182	1	intervention	3	24
789f60b7-95e2-470c-adab-dc4bef783182	2	intervention	4	27
789f60b7-95e2-470c-adab-dc4bef783182	3	intervention	4	27
789f60b7-95e2-470c-adab-dc4bef783182	4	intervention	4	27
789f60b7-95e2-470c-adab-dc4bef783182	5	intervention	4	27
789f60b7-95e2-470c-adab-dc4bef783182	6	intervention	4	27
f828f7dd-c17c-42dd-9990-feba0b513d99	1	control	4	18.05
f828f7dd-c17c-42dd-9990-feba0b513d99	2	control	4	18.05
f828f7dd-c17c-42dd-9990-feba0b513d99	3	control	4	18.05
f828f7dd-c17c-42dd-9990-feba0b513d99	4	control	4	18.05
f828f7dd-c17c-42dd-9990-feba0b513d99	5	control	4	18.05
f828f7dd-c17c-42dd-9990-feba0b513d99	6	control	4	18.05
2b609fe1-8ce9-4d4e-9c2d-35e35a370abe	1	intervention	1	4
2b609fe1-8ce9-4d4e-9c2d-35e35a370abe	2	intervention	1	4
2b609fe1-8ce9-4d4e-9c2d-35e35a370abe	3	intervention	1	4
2b609fe1-8ce9-4d4e-9c2d-35e35a370abe	4	intervention	1	4
2b609fe1-8ce9-4d4e-9c2d-35e35a370abe	5	intervention	1	4
2b609fe1-8ce9-4d4e-9c2d-35e35a370abe	6	intervention	1	4
6fabcc38-d821-4a32-91e4-b9ca2f7ff974	1	intervention	2	14
6fabcc38-d821-4a32-91e4-b9ca2f7ff974	2	intervention	3	19
6fabcc38-d821-4a32-91e4-b9ca2f7ff974	3	intervention	3	19
6fabcc38-d821-4a32-91e4-b9ca2f7ff974	4	intervention	4	29
6fabcc38-d821-4a32-91e4-b9ca2f7ff974	5	intervention	4	29
6fabcc38-d821-4a32-91e4-b9ca2f7ff974	6	intervention	4	29
9cffc8e0-8433-4d45-a8ef-e2b885469473	1	intervention	1	1
9cffc8e0-8433-4d45-a8ef-e2b885469473	2	intervention	1	1
9cffc8e0-8433-4d45-a8ef-e2b885469473	3	intervention	1	1
9cffc8e0-8433-4d45-a8ef-e2b885469473	4	intervention	1	1
9cffc8e0-8433-4d45-a8ef-e2b885469473	5	intervention	1	1
9cffc8e0-8433-4d45-a8ef-e2b885469473	6	intervention	1	1
273407a0-0ee7-4aa4-a9e2-f8d84e5bea03	1	control	1	1.33333
273407a0-0ee7-4aa4-a9e2-f8d84e5bea03	2	control	2	5.8
273407a0-0ee7-4aa4-a9e2-f8d84e5bea03	3	control	2	5.8
273407a0-0ee7-4aa4-a9e2-f8d84e5bea03	4	control	3	13.4833
273407a0-0ee7-4aa4-a9e2-f8d84e5bea03	5	control	4	28.3167
273407a0-0ee7-4aa4-a9e2-f8d84e5bea03	6	control	4	28.3167
ab78881b-025b-4709-97b2-3a288a4a62e9	1	control	2	0.483333
ab78881b-025b-4709-97b2-3a288a4a62e9	2	control	2	0.483333
ab78881b-025b-4709-97b2-3a288a4a62e9	3	control	2	0.483333
ab78881b-025b-4709-97b2-3a288a4a62e9	4	control	2	0.483333
ab78881b-025b-4709-97b2-3a288a4a62e9	5	control	2	0.483333
ab78881b-025b-4709-97b2-3a288a4a62e9	6	control	2	0.483333
1b322ede-b8cb-4567-bd89-0bf113c03760	1	intervention	4	37
1b322ede-b8cb-4567-bd89-0bf113c03760	2	intervention	8	73
1b322ede-b8cb-4567-bd89-0bf113c03760	3	intervention	9	74
1b322ede-b8cb-4567-bd89-0bf113c03760	4	intervention	9	74
1b322ede-b8cb-4567-bd89-0bf113c03760	5	intervention	9	74
1b322ede-b8cb-4567-bd89-0bf113c03760	6	intervention	9	74
c60b096d-9ce0-489e-9b4e-30dff9c456ea	1	control	3	8.96667
c60b096d-9ce0-489e-9b4e-30dff9c456ea	2	control	4	9.41667
c60b096d-9ce0-489e-9b4e-30dff9c456ea	3	control	4	9.41667
c60b096d-9ce0-489e-9b4e-30dff9c456ea	4	control	4	9.41667
c60b096d-9ce0-489e-9b4e-30dff9c456ea	5	control	4	9.41667
c60b096d-9ce0-489e-9b4e-30dff9c456ea	6	control	4	9.41667
24535d61-3f5e-47df-a6d2-3f2c609c5eb6	1	intervention	3	17
24535d61-3f5e-47df-a6d2-3f2c609c5eb6	2	intervention	3	17
24535d61-3f5e-47df-a6d2-3f2c609c5eb6	3	intervention	3	17
24535d61-3f5e-47df-a6d2-3f2c609c5eb6	4	intervention	3	17
24535d61-3f5e-47df-a6d2-3f2c609c5eb6	5	intervention	3	17
24535d61-3f5e-47df-a6d2-3f2c609c5eb6	6	intervention	3	17
71f6bc7d-ac23-4e4d-8c89-bc5ba37853cf	1	control	5	33.65
71f6bc7d-ac23-4e4d-8c89-bc5ba37853cf	2	control	6	36.9333
71f6bc7d-ac23-4e4d-8c89-bc5ba37853cf	3	control	8	37.9167
71f6bc7d-ac23-4e4d-8c89-bc5ba37853cf	4	control	8	37.9167
71f6bc7d-ac23-4e4d-8c89-bc5ba37853cf	5	control	8	37.9167
71f6bc7d-ac23-4e4d-8c89-bc5ba37853cf	6	control	8	37.9167
f759de14-5273-4c6c-bb9a-d2c5660c9546	1	intervention	6	87
f759de14-5273-4c6c-bb9a-d2c5660c9546	2	intervention	10	97
f759de14-5273-4c6c-bb9a-d2c5660c9546	3	intervention	13	100
f759de14-5273-4c6c-bb9a-d2c5660c9546	4	intervention	17	105
f759de14-5273-4c6c-bb9a-d2c5660c9546	5	intervention	23	111
f759de14-5273-4c6c-bb9a-d2c5660c9546	6	intervention	24	112
5df8a729-e576-4ad0-87f2-f65c1df1bf85	1	control	1	2.95
5df8a729-e576-4ad0-87f2-f65c1df1bf85	2	control	1	2.95
5df8a729-e576-4ad0-87f2-f65c1df1bf85	3	control	1	2.95
5df8a729-e576-4ad0-87f2-f65c1df1bf85	4	control	1	2.95
5df8a729-e576-4ad0-87f2-f65c1df1bf85	5	control	1	2.95
5df8a729-e576-4ad0-87f2-f65c1df1bf85	6	control	1	2.95
0b4b433b-98b8-406e-8568-05bab3fced50	1	intervention	4	8
0b4b433b-98b8-406e-8568-05bab3fced50	2	intervention	8	15
0b4b433b-98b8-406e-8568-05bab3fced50	3	intervention	10	17
0b4b433b-98b8-406e-8568-05bab3fced50	4	intervention	11	18
0b4b433b-98b8-406e-8568-05bab3fced50	5	intervention	12	19
0b4b433b-98b8-406e-8568-05bab3fced50	6	intervention	13	20
c4547105-9e99-42ed-ab87-f01dcae018c0	1	intervention	4	44
c4547105-9e99-42ed-ab87-f01dcae018c0	2	intervention	7	77
c4547105-9e99-42ed-ab87-f01dcae018c0	3	intervention	9	110
c4547105-9e99-42ed-ab87-f01dcae018c0	4	intervention	10	117
c4547105-9e99-42ed-ab87-f01dcae018c0	5	intervention	10	117
c4547105-9e99-42ed-ab87-f01dcae018c0	6	intervention	11	123
fa9bedf7-df03-4bf8-9c9c-9650ff75c3b3	1	intervention	2	10
fa9bedf7-df03-4bf8-9c9c-9650ff75c3b3	2	intervention	3	11
fa9bedf7-df03-4bf8-9c9c-9650ff75c3b3	3	intervention	3	11
fa9bedf7-df03-4bf8-9c9c-9650ff75c3b3	4	intervention	3	11
fa9bedf7-df03-4bf8-9c9c-9650ff75c3b3	5	intervention	4	15
fa9bedf7-df03-4bf8-9c9c-9650ff75c3b3	6	intervention	5	16
cb591451-ad18-4976-add4-b6817cb461d2	1	control	1	0.75
cb591451-ad18-4976-add4-b6817cb461d2	2	control	1	0.75
cb591451-ad18-4976-add4-b6817cb461d2	3	control	1	0.75
cb591451-ad18-4976-add4-b6817cb461d2	4	control	1	0.75
cb591451-ad18-4976-add4-b6817cb461d2	5	control	1	0.75
cb591451-ad18-4976-add4-b6817cb461d2	6	control	1	0.75
21e40ccb-1361-4a77-b543-3091f49cd812	1	intervention	1	3
21e40ccb-1361-4a77-b543-3091f49cd812	2	intervention	2	5
21e40ccb-1361-4a77-b543-3091f49cd812	3	intervention	2	5
21e40ccb-1361-4a77-b543-3091f49cd812	4	intervention	2	5
21e40ccb-1361-4a77-b543-3091f49cd812	5	intervention	2	5
21e40ccb-1361-4a77-b543-3091f49cd812	6	intervention	2	5
13d945c1-56f9-4727-9e2b-91ede3073208	1	control	1	22.05
13d945c1-56f9-4727-9e2b-91ede3073208	2	control	1	22.05
13d945c1-56f9-4727-9e2b-91ede3073208	3	control	1	22.05
13d945c1-56f9-4727-9e2b-91ede3073208	4	control	1	22.05
13d945c1-56f9-4727-9e2b-91ede3073208	5	control	2	22.7667
13d945c1-56f9-4727-9e2b-91ede3073208	6	control	2	22.7667
6ddd8e18-7dbf-4ece-9a9c-fa29a99084fa	1	intervention	5	33
6ddd8e18-7dbf-4ece-9a9c-fa29a99084fa	2	intervention	8	43
6ddd8e18-7dbf-4ece-9a9c-fa29a99084fa	3	intervention	10	60
6ddd8e18-7dbf-4ece-9a9c-fa29a99084fa	4	intervention	10	60
6ddd8e18-7dbf-4ece-9a9c-fa29a99084fa	5	intervention	10	60
6ddd8e18-7dbf-4ece-9a9c-fa29a99084fa	6	intervention	10	60
320ad25a-4c0c-4a13-8ac5-a399df3665eb	1	intervention	3	25
320ad25a-4c0c-4a13-8ac5-a399df3665eb	2	intervention	3	25
320ad25a-4c0c-4a13-8ac5-a399df3665eb	3	intervention	6	71
320ad25a-4c0c-4a13-8ac5-a399df3665eb	4	intervention	6	71
320ad25a-4c0c-4a13-8ac5-a399df3665eb	5	intervention	6	71
320ad25a-4c0c-4a13-8ac5-a399df3665eb	6	intervention	6	71
2df91411-2fa8-4db0-8684-fd0bc0f1012e	1	intervention	4	13
2df91411-2fa8-4db0-8684-fd0bc0f1012e	2	intervention	6	33
2df91411-2fa8-4db0-8684-fd0bc0f1012e	3	intervention	8	47
2df91411-2fa8-4db0-8684-fd0bc0f1012e	4	intervention	10	62
2df91411-2fa8-4db0-8684-fd0bc0f1012e	5	intervention	10	62
2df91411-2fa8-4db0-8684-fd0bc0f1012e	6	intervention	11	64
e7dea306-4da8-4a13-98d5-608745d0b8da	1	control	1	3.33333
e7dea306-4da8-4a13-98d5-608745d0b8da	2	control	1	3.33333
e7dea306-4da8-4a13-98d5-608745d0b8da	3	control	1	3.33333
e7dea306-4da8-4a13-98d5-608745d0b8da	4	control	1	3.33333
e7dea306-4da8-4a13-98d5-608745d0b8da	5	control	1	3.33333
e7dea306-4da8-4a13-98d5-608745d0b8da	6	control	1	3.33333
672f33c0-dee8-47ee-b72a-eb7f5d3d6285	1	control	4	1.33333
672f33c0-dee8-47ee-b72a-eb7f5d3d6285	2	control	4	1.33333
672f33c0-dee8-47ee-b72a-eb7f5d3d6285	3	control	4	1.33333
672f33c0-dee8-47ee-b72a-eb7f5d3d6285	4	control	4	1.33333
672f33c0-dee8-47ee-b72a-eb7f5d3d6285	5	control	4	1.33333
672f33c0-dee8-47ee-b72a-eb7f5d3d6285	6	control	4	1.33333
c541d4fd-13b7-4acd-943e-ac0f6d27650f	1	intervention	6	13
c541d4fd-13b7-4acd-943e-ac0f6d27650f	2	intervention	12	34
c541d4fd-13b7-4acd-943e-ac0f6d27650f	3	intervention	19	48
c541d4fd-13b7-4acd-943e-ac0f6d27650f	4	intervention	25	74
c541d4fd-13b7-4acd-943e-ac0f6d27650f	5	intervention	32	81
c541d4fd-13b7-4acd-943e-ac0f6d27650f	6	intervention	38	87
0d4b44bd-a8f5-49a4-b379-c129d7119d0b	1	control	1	2.98333
0d4b44bd-a8f5-49a4-b379-c129d7119d0b	2	control	2	2.98333
0d4b44bd-a8f5-49a4-b379-c129d7119d0b	3	control	3	3.73333
0d4b44bd-a8f5-49a4-b379-c129d7119d0b	4	control	3	3.73333
0d4b44bd-a8f5-49a4-b379-c129d7119d0b	5	control	3	3.73333
0d4b44bd-a8f5-49a4-b379-c129d7119d0b	6	control	3	3.73333
6b5ca6ca-6304-4c4f-a895-930e822eecdf	1	intervention	6	0
6b5ca6ca-6304-4c4f-a895-930e822eecdf	2	intervention	7	19
6b5ca6ca-6304-4c4f-a895-930e822eecdf	3	intervention	10	75
6b5ca6ca-6304-4c4f-a895-930e822eecdf	4	intervention	11	96
6b5ca6ca-6304-4c4f-a895-930e822eecdf	5	intervention	14	106
6b5ca6ca-6304-4c4f-a895-930e822eecdf	6	intervention	15	112
8d4476aa-8b20-4602-b083-77f0feff6900	1	control	1	4.81667
8d4476aa-8b20-4602-b083-77f0feff6900	2	control	1	4.81667
8d4476aa-8b20-4602-b083-77f0feff6900	3	control	1	4.81667
8d4476aa-8b20-4602-b083-77f0feff6900	4	control	1	4.81667
8d4476aa-8b20-4602-b083-77f0feff6900	5	control	1	4.81667
8d4476aa-8b20-4602-b083-77f0feff6900	6	control	1	4.81667
4aa428b4-6d38-4913-8dac-d12420c56cb5	1	intervention	3	26
4aa428b4-6d38-4913-8dac-d12420c56cb5	2	intervention	6	37
4aa428b4-6d38-4913-8dac-d12420c56cb5	3	intervention	6	37
4aa428b4-6d38-4913-8dac-d12420c56cb5	4	intervention	6	37
4aa428b4-6d38-4913-8dac-d12420c56cb5	5	intervention	6	37
4aa428b4-6d38-4913-8dac-d12420c56cb5	6	intervention	6	37
d1009e3e-698c-4346-9aff-09fd02a856d2	1	control	1	6.16667
d1009e3e-698c-4346-9aff-09fd02a856d2	2	control	2	8.93333
d1009e3e-698c-4346-9aff-09fd02a856d2	3	control	2	8.93333
d1009e3e-698c-4346-9aff-09fd02a856d2	4	control	2	8.93333
d1009e3e-698c-4346-9aff-09fd02a856d2	5	control	2	8.93333
d1009e3e-698c-4346-9aff-09fd02a856d2	6	control	2	8.93333
dc9815f9-ad01-456c-904f-cae916bc7225	1	intervention	2	2
dc9815f9-ad01-456c-904f-cae916bc7225	2	intervention	5	18
dc9815f9-ad01-456c-904f-cae916bc7225	3	intervention	5	18
dc9815f9-ad01-456c-904f-cae916bc7225	4	intervention	5	18
dc9815f9-ad01-456c-904f-cae916bc7225	5	intervention	5	18
dc9815f9-ad01-456c-904f-cae916bc7225	6	intervention	5	18
b9707331-b3d1-47cc-a351-a10b4a157e84	1	intervention	5	25
b9707331-b3d1-47cc-a351-a10b4a157e84	2	intervention	7	27
b9707331-b3d1-47cc-a351-a10b4a157e84	3	intervention	9	37
b9707331-b3d1-47cc-a351-a10b4a157e84	4	intervention	10	40
b9707331-b3d1-47cc-a351-a10b4a157e84	5	intervention	11	41
b9707331-b3d1-47cc-a351-a10b4a157e84	6	intervention	11	41
676ed837-33b8-41ac-8ba0-c18bf644f16d	1	intervention	3	8
676ed837-33b8-41ac-8ba0-c18bf644f16d	2	intervention	3	8
676ed837-33b8-41ac-8ba0-c18bf644f16d	3	intervention	3	8
676ed837-33b8-41ac-8ba0-c18bf644f16d	4	intervention	3	8
676ed837-33b8-41ac-8ba0-c18bf644f16d	5	intervention	3	8
676ed837-33b8-41ac-8ba0-c18bf644f16d	6	intervention	3	8
42113a76-0db6-4d9c-984b-2552f4dc52ee	1	intervention	0	0
42113a76-0db6-4d9c-984b-2552f4dc52ee	2	intervention	0	0
42113a76-0db6-4d9c-984b-2552f4dc52ee	3	intervention	0	0
42113a76-0db6-4d9c-984b-2552f4dc52ee	4	intervention	0	0
42113a76-0db6-4d9c-984b-2552f4dc52ee	5	intervention	0	0
42113a76-0db6-4d9c-984b-2552f4dc52ee	6	intervention	0	0
106fb4dc-cd37-4cab-acc2-1e50a995971e	1	intervention	5	65
106fb4dc-cd37-4cab-acc2-1e50a995971e	2	intervention	7	97
106fb4dc-cd37-4cab-acc2-1e50a995971e	3	intervention	8	115
106fb4dc-cd37-4cab-acc2-1e50a995971e	4	intervention	8	115
106fb4dc-cd37-4cab-acc2-1e50a995971e	5	intervention	9	130
106fb4dc-cd37-4cab-acc2-1e50a995971e	6	intervention	9	130
de1d2198-083f-4ba2-9be4-dcd5d5806bc9	1	intervention	1	3
de1d2198-083f-4ba2-9be4-dcd5d5806bc9	2	intervention	1	3
de1d2198-083f-4ba2-9be4-dcd5d5806bc9	3	intervention	1	3
de1d2198-083f-4ba2-9be4-dcd5d5806bc9	4	intervention	1	3
de1d2198-083f-4ba2-9be4-dcd5d5806bc9	5	intervention	1	3
de1d2198-083f-4ba2-9be4-dcd5d5806bc9	6	intervention	1	3
c776de0f-9a59-4413-a3ba-5b802275f432	1	intervention	5	20
c776de0f-9a59-4413-a3ba-5b802275f432	2	intervention	7	22
c776de0f-9a59-4413-a3ba-5b802275f432	3	intervention	8	23
c776de0f-9a59-4413-a3ba-5b802275f432	4	intervention	8	23
c776de0f-9a59-4413-a3ba-5b802275f432	5	intervention	8	23
c776de0f-9a59-4413-a3ba-5b802275f432	6	intervention	8	23
9ed889e9-6040-45e5-9fc3-6744c7210564	1	control	4	0
9ed889e9-6040-45e5-9fc3-6744c7210564	2	control	5	50.5667
9ed889e9-6040-45e5-9fc3-6744c7210564	3	control	5	50.5667
9ed889e9-6040-45e5-9fc3-6744c7210564	4	control	8	77.0167
9ed889e9-6040-45e5-9fc3-6744c7210564	5	control	9	82.4833
9ed889e9-6040-45e5-9fc3-6744c7210564	6	control	9	82.4833
6e93d435-aba8-4960-881b-7f95aec6dfe7	1	control	1	0.7
6e93d435-aba8-4960-881b-7f95aec6dfe7	2	control	1	0.7
6e93d435-aba8-4960-881b-7f95aec6dfe7	3	control	1	0.7
6e93d435-aba8-4960-881b-7f95aec6dfe7	4	control	1	0.7
6e93d435-aba8-4960-881b-7f95aec6dfe7	5	control	1	0.7
6e93d435-aba8-4960-881b-7f95aec6dfe7	6	control	1	0.7
d33fc409-da49-4886-8ec5-26a41fbf0419	1	intervention	6	73
d33fc409-da49-4886-8ec5-26a41fbf0419	2	intervention	11	109
d33fc409-da49-4886-8ec5-26a41fbf0419	3	intervention	14	143
d33fc409-da49-4886-8ec5-26a41fbf0419	4	intervention	17	158
d33fc409-da49-4886-8ec5-26a41fbf0419	5	intervention	19	175
d33fc409-da49-4886-8ec5-26a41fbf0419	6	intervention	23	201
9163155a-b06d-40a9-9d4d-bf52352cbf5d	1	intervention	5	79
9163155a-b06d-40a9-9d4d-bf52352cbf5d	2	intervention	7	95
9163155a-b06d-40a9-9d4d-bf52352cbf5d	3	intervention	10	143
9163155a-b06d-40a9-9d4d-bf52352cbf5d	4	intervention	13	179
9163155a-b06d-40a9-9d4d-bf52352cbf5d	5	intervention	13	179
9163155a-b06d-40a9-9d4d-bf52352cbf5d	6	intervention	13	179
6ac802e9-dc08-4641-a902-e4c4f41e12ea	1	control	4	4.73333
6ac802e9-dc08-4641-a902-e4c4f41e12ea	2	control	4	4.73333
6ac802e9-dc08-4641-a902-e4c4f41e12ea	3	control	4	4.73333
6ac802e9-dc08-4641-a902-e4c4f41e12ea	4	control	4	4.73333
6ac802e9-dc08-4641-a902-e4c4f41e12ea	5	control	4	4.73333
6ac802e9-dc08-4641-a902-e4c4f41e12ea	6	control	4	4.73333
864c5f75-02d9-428e-808d-cfd61721ead0	1	control	1	1.28333
864c5f75-02d9-428e-808d-cfd61721ead0	2	control	1	1.28333
864c5f75-02d9-428e-808d-cfd61721ead0	3	control	1	1.28333
864c5f75-02d9-428e-808d-cfd61721ead0	4	control	1	1.28333
864c5f75-02d9-428e-808d-cfd61721ead0	5	control	1	1.28333
864c5f75-02d9-428e-808d-cfd61721ead0	6	control	1	1.28333
added2dd-923a-404c-a84e-fb1738e9cf8b	1	intervention	0	0
added2dd-923a-404c-a84e-fb1738e9cf8b	2	intervention	0	0
added2dd-923a-404c-a84e-fb1738e9cf8b	3	intervention	0	0
added2dd-923a-404c-a84e-fb1738e9cf8b	4	intervention	0	0
added2dd-923a-404c-a84e-fb1738e9cf8b	5	intervention	0	0
added2dd-923a-404c-a84e-fb1738e9cf8b	6	intervention	0	0
3932caa1-ab9d-4d48-8dfc-50018015b7d7	1	intervention	0	0
3932caa1-ab9d-4d48-8dfc-50018015b7d7	2	intervention	0	0
3932caa1-ab9d-4d48-8dfc-50018015b7d7	3	intervention	0	0
3932caa1-ab9d-4d48-8dfc-50018015b7d7	4	intervention	0	0
3932caa1-ab9d-4d48-8dfc-50018015b7d7	5	intervention	0	0
3932caa1-ab9d-4d48-8dfc-50018015b7d7	6	intervention	0	0
c34d534d-1cf1-47da-be29-9128a8cc7edc	1	control	2	1.15
c34d534d-1cf1-47da-be29-9128a8cc7edc	2	control	2	1.15
c34d534d-1cf1-47da-be29-9128a8cc7edc	3	control	2	1.15
c34d534d-1cf1-47da-be29-9128a8cc7edc	4	control	2	1.15
c34d534d-1cf1-47da-be29-9128a8cc7edc	5	control	2	1.15
c34d534d-1cf1-47da-be29-9128a8cc7edc	6	control	2	1.15
7cd08379-0a9a-4952-b9ff-f20d10fe3463	1	intervention	2	6
7cd08379-0a9a-4952-b9ff-f20d10fe3463	2	intervention	3	18
7cd08379-0a9a-4952-b9ff-f20d10fe3463	3	intervention	4	28
7cd08379-0a9a-4952-b9ff-f20d10fe3463	4	intervention	4	28
7cd08379-0a9a-4952-b9ff-f20d10fe3463	5	intervention	4	28
7cd08379-0a9a-4952-b9ff-f20d10fe3463	6	intervention	4	28
4d23e968-01ff-4b74-bf9c-a75ae59de25c	1	intervention	2	12
4d23e968-01ff-4b74-bf9c-a75ae59de25c	2	intervention	2	12
4d23e968-01ff-4b74-bf9c-a75ae59de25c	3	intervention	2	12
4d23e968-01ff-4b74-bf9c-a75ae59de25c	4	intervention	2	12
4d23e968-01ff-4b74-bf9c-a75ae59de25c	5	intervention	2	12
4d23e968-01ff-4b74-bf9c-a75ae59de25c	6	intervention	2	12
051a5766-28b1-47da-8fff-4c7302ed0d92	1	intervention	5	30
051a5766-28b1-47da-8fff-4c7302ed0d92	2	intervention	8	45
051a5766-28b1-47da-8fff-4c7302ed0d92	3	intervention	10	61
051a5766-28b1-47da-8fff-4c7302ed0d92	4	intervention	11	67
051a5766-28b1-47da-8fff-4c7302ed0d92	5	intervention	11	67
051a5766-28b1-47da-8fff-4c7302ed0d92	6	intervention	13	81
18d20fb7-c495-4367-b98e-7bcd191e9c4a	1	intervention	1	1
18d20fb7-c495-4367-b98e-7bcd191e9c4a	2	intervention	1	1
18d20fb7-c495-4367-b98e-7bcd191e9c4a	3	intervention	1	1
18d20fb7-c495-4367-b98e-7bcd191e9c4a	4	intervention	1	1
18d20fb7-c495-4367-b98e-7bcd191e9c4a	5	intervention	1	1
18d20fb7-c495-4367-b98e-7bcd191e9c4a	6	intervention	1	1
54c5cc79-7b31-4a11-9169-f85d11b6958f	1	intervention	3	25
54c5cc79-7b31-4a11-9169-f85d11b6958f	2	intervention	6	31
54c5cc79-7b31-4a11-9169-f85d11b6958f	3	intervention	9	41
54c5cc79-7b31-4a11-9169-f85d11b6958f	4	intervention	10	43
54c5cc79-7b31-4a11-9169-f85d11b6958f	5	intervention	10	43
54c5cc79-7b31-4a11-9169-f85d11b6958f	6	intervention	10	43
157cc4ee-1642-435f-80c3-71973b4500f8	1	intervention	3	57
157cc4ee-1642-435f-80c3-71973b4500f8	2	intervention	5	78
157cc4ee-1642-435f-80c3-71973b4500f8	3	intervention	6	83
157cc4ee-1642-435f-80c3-71973b4500f8	4	intervention	7	91
157cc4ee-1642-435f-80c3-71973b4500f8	5	intervention	8	95
157cc4ee-1642-435f-80c3-71973b4500f8	6	intervention	11	111
73fe2eec-9488-49be-9fb7-43580fbd9ce0	1	control	1	0.483333
73fe2eec-9488-49be-9fb7-43580fbd9ce0	2	control	1	0.483333
73fe2eec-9488-49be-9fb7-43580fbd9ce0	3	control	1	0.483333
73fe2eec-9488-49be-9fb7-43580fbd9ce0	4	control	1	0.483333
73fe2eec-9488-49be-9fb7-43580fbd9ce0	5	control	1	0.483333
73fe2eec-9488-49be-9fb7-43580fbd9ce0	6	control	1	0.483333
fad51df3-230c-42e1-8c56-22f4ade0c8ed	1	intervention	4	32
fad51df3-230c-42e1-8c56-22f4ade0c8ed	2	intervention	8	54
fad51df3-230c-42e1-8c56-22f4ade0c8ed	3	intervention	13	84
fad51df3-230c-42e1-8c56-22f4ade0c8ed	4	intervention	16	97
fad51df3-230c-42e1-8c56-22f4ade0c8ed	5	intervention	20	108
fad51df3-230c-42e1-8c56-22f4ade0c8ed	6	intervention	24	129
83f21f4f-d98d-44ca-8619-bc8de2a5bb1b	1	control	1	27.5333
83f21f4f-d98d-44ca-8619-bc8de2a5bb1b	2	control	2	27.6167
83f21f4f-d98d-44ca-8619-bc8de2a5bb1b	3	control	3	29.2333
83f21f4f-d98d-44ca-8619-bc8de2a5bb1b	4	control	3	29.2333
83f21f4f-d98d-44ca-8619-bc8de2a5bb1b	5	control	4	29.3333
83f21f4f-d98d-44ca-8619-bc8de2a5bb1b	6	control	4	29.3333
93bc553c-bd4b-4787-aeda-e879b69d593f	1	intervention	0	0
93bc553c-bd4b-4787-aeda-e879b69d593f	2	intervention	0	0
93bc553c-bd4b-4787-aeda-e879b69d593f	3	intervention	0	0
93bc553c-bd4b-4787-aeda-e879b69d593f	4	intervention	0	0
93bc553c-bd4b-4787-aeda-e879b69d593f	5	intervention	0	0
93bc553c-bd4b-4787-aeda-e879b69d593f	6	intervention	0	0
28e35e4f-f4ca-46cc-bcd8-d64abe763279	1	control	1	1.9
28e35e4f-f4ca-46cc-bcd8-d64abe763279	2	control	2	2.91667
28e35e4f-f4ca-46cc-bcd8-d64abe763279	3	control	2	2.91667
28e35e4f-f4ca-46cc-bcd8-d64abe763279	4	control	2	2.91667
28e35e4f-f4ca-46cc-bcd8-d64abe763279	5	control	2	2.91667
28e35e4f-f4ca-46cc-bcd8-d64abe763279	6	control	2	2.91667
0cb4d310-29b2-4cb3-8d05-7917e74d6ff7	1	intervention	3	51
0cb4d310-29b2-4cb3-8d05-7917e74d6ff7	2	intervention	4	57
0cb4d310-29b2-4cb3-8d05-7917e74d6ff7	3	intervention	4	57
0cb4d310-29b2-4cb3-8d05-7917e74d6ff7	4	intervention	5	60
0cb4d310-29b2-4cb3-8d05-7917e74d6ff7	5	intervention	5	60
0cb4d310-29b2-4cb3-8d05-7917e74d6ff7	6	intervention	7	64
357688c2-1b1b-4c64-b5c9-de1201529422	1	intervention	0	0
357688c2-1b1b-4c64-b5c9-de1201529422	2	intervention	0	0
357688c2-1b1b-4c64-b5c9-de1201529422	3	intervention	0	0
357688c2-1b1b-4c64-b5c9-de1201529422	4	intervention	0	0
357688c2-1b1b-4c64-b5c9-de1201529422	5	intervention	0	0
357688c2-1b1b-4c64-b5c9-de1201529422	6	intervention	0	0
711336c9-9634-4491-ac53-f3c385a72bad	1	intervention	5	29
711336c9-9634-4491-ac53-f3c385a72bad	2	intervention	11	49
711336c9-9634-4491-ac53-f3c385a72bad	3	intervention	14	61
711336c9-9634-4491-ac53-f3c385a72bad	4	intervention	18	65
711336c9-9634-4491-ac53-f3c385a72bad	5	intervention	22	69
711336c9-9634-4491-ac53-f3c385a72bad	6	intervention	23	70
109424bf-a02e-437f-8e73-3b46433b55a0	1	intervention	5	33
109424bf-a02e-437f-8e73-3b46433b55a0	2	intervention	8	46
109424bf-a02e-437f-8e73-3b46433b55a0	3	intervention	12	72
109424bf-a02e-437f-8e73-3b46433b55a0	4	intervention	13	76
109424bf-a02e-437f-8e73-3b46433b55a0	5	intervention	14	80
109424bf-a02e-437f-8e73-3b46433b55a0	6	intervention	15	97
34f32702-f771-4cbf-a19f-0e4fa4fb989e	1	intervention	0	0
34f32702-f771-4cbf-a19f-0e4fa4fb989e	2	intervention	0	0
34f32702-f771-4cbf-a19f-0e4fa4fb989e	3	intervention	0	0
34f32702-f771-4cbf-a19f-0e4fa4fb989e	4	intervention	0	0
34f32702-f771-4cbf-a19f-0e4fa4fb989e	5	intervention	0	0
34f32702-f771-4cbf-a19f-0e4fa4fb989e	6	intervention	0	0
ba47145c-86d6-461c-afc9-4b6f2792d509	1	control	1	1.78333
ba47145c-86d6-461c-afc9-4b6f2792d509	2	control	2	40.15
ba47145c-86d6-461c-afc9-4b6f2792d509	3	control	2	40.15
ba47145c-86d6-461c-afc9-4b6f2792d509	4	control	2	40.15
ba47145c-86d6-461c-afc9-4b6f2792d509	5	control	2	40.15
ba47145c-86d6-461c-afc9-4b6f2792d509	6	control	2	40.15
c013dc1d-a635-4e4f-ad5e-c3bc03e669e9	1	intervention	7	20
c013dc1d-a635-4e4f-ad5e-c3bc03e669e9	2	intervention	14	33
c013dc1d-a635-4e4f-ad5e-c3bc03e669e9	3	intervention	21	47
c013dc1d-a635-4e4f-ad5e-c3bc03e669e9	4	intervention	28	58
c013dc1d-a635-4e4f-ad5e-c3bc03e669e9	5	intervention	35	72
c013dc1d-a635-4e4f-ad5e-c3bc03e669e9	6	intervention	42	81
ffdbd3eb-1367-46f7-a996-1431d7e7f2ec	1	intervention	3	32
ffdbd3eb-1367-46f7-a996-1431d7e7f2ec	2	intervention	6	47
ffdbd3eb-1367-46f7-a996-1431d7e7f2ec	3	intervention	8	104
ffdbd3eb-1367-46f7-a996-1431d7e7f2ec	4	intervention	10	130
ffdbd3eb-1367-46f7-a996-1431d7e7f2ec	5	intervention	11	153
ffdbd3eb-1367-46f7-a996-1431d7e7f2ec	6	intervention	14	174
d031de2a-64bd-45f1-babc-db8800e2e137	1	intervention	0	0
d031de2a-64bd-45f1-babc-db8800e2e137	2	intervention	0	0
d031de2a-64bd-45f1-babc-db8800e2e137	3	intervention	0	0
d031de2a-64bd-45f1-babc-db8800e2e137	4	intervention	0	0
d031de2a-64bd-45f1-babc-db8800e2e137	5	intervention	0	0
d031de2a-64bd-45f1-babc-db8800e2e137	6	intervention	0	0
a6b50138-2230-49b1-a98c-24ada475eb77	1	control	4	11.8
a6b50138-2230-49b1-a98c-24ada475eb77	2	control	6	15.7833
a6b50138-2230-49b1-a98c-24ada475eb77	3	control	6	15.7833
a6b50138-2230-49b1-a98c-24ada475eb77	4	control	7	21.75
a6b50138-2230-49b1-a98c-24ada475eb77	5	control	7	21.75
a6b50138-2230-49b1-a98c-24ada475eb77	6	control	7	21.75
7407ca92-9618-4e72-9243-9c61e78c29ec	1	intervention	5	43
7407ca92-9618-4e72-9243-9c61e78c29ec	2	intervention	10	102
7407ca92-9618-4e72-9243-9c61e78c29ec	3	intervention	17	145
7407ca92-9618-4e72-9243-9c61e78c29ec	4	intervention	24	202
7407ca92-9618-4e72-9243-9c61e78c29ec	5	intervention	31	219
7407ca92-9618-4e72-9243-9c61e78c29ec	6	intervention	37	246
17c4eac4-a8a9-4518-8f58-3f15488af487	1	control	2	13.2833
17c4eac4-a8a9-4518-8f58-3f15488af487	2	control	2	13.2833
17c4eac4-a8a9-4518-8f58-3f15488af487	3	control	2	13.2833
17c4eac4-a8a9-4518-8f58-3f15488af487	4	control	2	13.2833
17c4eac4-a8a9-4518-8f58-3f15488af487	5	control	3	13.9167
17c4eac4-a8a9-4518-8f58-3f15488af487	6	control	3	13.9167
489d1500-b85f-4747-a818-0306abcb1e6c	1	intervention	2	27
489d1500-b85f-4747-a818-0306abcb1e6c	2	intervention	2	27
489d1500-b85f-4747-a818-0306abcb1e6c	3	intervention	2	27
489d1500-b85f-4747-a818-0306abcb1e6c	4	intervention	2	27
489d1500-b85f-4747-a818-0306abcb1e6c	5	intervention	2	27
489d1500-b85f-4747-a818-0306abcb1e6c	6	intervention	2	27
27f0e912-8da2-47a6-8af9-51fb1391d91f	1	intervention	0	0
27f0e912-8da2-47a6-8af9-51fb1391d91f	2	intervention	0	0
27f0e912-8da2-47a6-8af9-51fb1391d91f	3	intervention	0	0
27f0e912-8da2-47a6-8af9-51fb1391d91f	4	intervention	0	0
27f0e912-8da2-47a6-8af9-51fb1391d91f	5	intervention	0	0
27f0e912-8da2-47a6-8af9-51fb1391d91f	6	intervention	0	0
8e94245d-f7a7-446b-b65e-d1dca05982c6	1	intervention	4	10
8e94245d-f7a7-446b-b65e-d1dca05982c6	2	intervention	7	18
8e94245d-f7a7-446b-b65e-d1dca05982c6	3	intervention	7	18
8e94245d-f7a7-446b-b65e-d1dca05982c6	4	intervention	8	22
8e94245d-f7a7-446b-b65e-d1dca05982c6	5	intervention	8	22
8e94245d-f7a7-446b-b65e-d1dca05982c6	6	intervention	10	28
2c4ce03f-f34b-4afe-8b53-dc49c1c2398d	1	intervention	3	13
2c4ce03f-f34b-4afe-8b53-dc49c1c2398d	2	intervention	4	17
2c4ce03f-f34b-4afe-8b53-dc49c1c2398d	3	intervention	4	17
2c4ce03f-f34b-4afe-8b53-dc49c1c2398d	4	intervention	4	17
2c4ce03f-f34b-4afe-8b53-dc49c1c2398d	5	intervention	4	17
2c4ce03f-f34b-4afe-8b53-dc49c1c2398d	6	intervention	4	17
e14fa686-ad07-4696-98ca-fccb8e80d399	1	intervention	2	23
e14fa686-ad07-4696-98ca-fccb8e80d399	2	intervention	4	58
e14fa686-ad07-4696-98ca-fccb8e80d399	3	intervention	4	58
e14fa686-ad07-4696-98ca-fccb8e80d399	4	intervention	5	75
e14fa686-ad07-4696-98ca-fccb8e80d399	5	intervention	6	94
e14fa686-ad07-4696-98ca-fccb8e80d399	6	intervention	7	104
30c299f1-facf-4956-95a4-834373b5bdda	1	intervention	3	36
30c299f1-facf-4956-95a4-834373b5bdda	2	intervention	6	74
30c299f1-facf-4956-95a4-834373b5bdda	3	intervention	7	75
30c299f1-facf-4956-95a4-834373b5bdda	4	intervention	7	75
30c299f1-facf-4956-95a4-834373b5bdda	5	intervention	7	75
30c299f1-facf-4956-95a4-834373b5bdda	6	intervention	7	75
9bc03aaa-b111-4bd0-b0b7-242ce6001028	1	control	2	6.28333
9bc03aaa-b111-4bd0-b0b7-242ce6001028	2	control	5	63.1667
9bc03aaa-b111-4bd0-b0b7-242ce6001028	3	control	10	72.05
9bc03aaa-b111-4bd0-b0b7-242ce6001028	4	control	12	73.4
9bc03aaa-b111-4bd0-b0b7-242ce6001028	5	control	15	90.3333
9bc03aaa-b111-4bd0-b0b7-242ce6001028	6	control	16	93.1833
e1ebbbf6-164e-42e8-98ae-5d3e6f7bed19	1	intervention	1	1
e1ebbbf6-164e-42e8-98ae-5d3e6f7bed19	2	intervention	1	1
e1ebbbf6-164e-42e8-98ae-5d3e6f7bed19	3	intervention	1	1
e1ebbbf6-164e-42e8-98ae-5d3e6f7bed19	4	intervention	1	1
e1ebbbf6-164e-42e8-98ae-5d3e6f7bed19	5	intervention	1	1
e1ebbbf6-164e-42e8-98ae-5d3e6f7bed19	6	intervention	1	1
0c4e318c-3909-4fe1-a89c-cb223a733f42	1	intervention	3	75
0c4e318c-3909-4fe1-a89c-cb223a733f42	2	intervention	5	145
0c4e318c-3909-4fe1-a89c-cb223a733f42	3	intervention	6	146
0c4e318c-3909-4fe1-a89c-cb223a733f42	4	intervention	6	146
0c4e318c-3909-4fe1-a89c-cb223a733f42	5	intervention	6	146
0c4e318c-3909-4fe1-a89c-cb223a733f42	6	intervention	6	146
1698acc9-7a50-4447-bc34-47da87d03781	1	intervention	6	0
1698acc9-7a50-4447-bc34-47da87d03781	2	intervention	12	57
1698acc9-7a50-4447-bc34-47da87d03781	3	intervention	19	57
1698acc9-7a50-4447-bc34-47da87d03781	4	intervention	26	85
1698acc9-7a50-4447-bc34-47da87d03781	5	intervention	32	93
1698acc9-7a50-4447-bc34-47da87d03781	6	intervention	39	109
c8a1fb32-1ade-480d-8386-176454971076	1	intervention	1	1
c8a1fb32-1ade-480d-8386-176454971076	2	intervention	1	1
c8a1fb32-1ade-480d-8386-176454971076	3	intervention	1	1
c8a1fb32-1ade-480d-8386-176454971076	4	intervention	1	1
c8a1fb32-1ade-480d-8386-176454971076	5	intervention	1	1
c8a1fb32-1ade-480d-8386-176454971076	6	intervention	1	1
03d53aad-caf8-47a1-825e-cf5a95d11ea4	1	control	4	1.25
03d53aad-caf8-47a1-825e-cf5a95d11ea4	2	control	5	1.46667
03d53aad-caf8-47a1-825e-cf5a95d11ea4	3	control	6	1.6
03d53aad-caf8-47a1-825e-cf5a95d11ea4	4	control	6	1.6
03d53aad-caf8-47a1-825e-cf5a95d11ea4	5	control	6	1.6
03d53aad-caf8-47a1-825e-cf5a95d11ea4	6	control	6	1.6
422e59fd-b899-4e37-83a4-036581ad2133	1	control	1	5.35
422e59fd-b899-4e37-83a4-036581ad2133	2	control	1	5.35
422e59fd-b899-4e37-83a4-036581ad2133	3	control	1	5.35
422e59fd-b899-4e37-83a4-036581ad2133	4	control	1	5.35
422e59fd-b899-4e37-83a4-036581ad2133	5	control	1	5.35
422e59fd-b899-4e37-83a4-036581ad2133	6	control	1	5.35
88ccb70e-b8dd-409f-80b9-a3fcbfcb9094	1	control	1	1.01667
88ccb70e-b8dd-409f-80b9-a3fcbfcb9094	2	control	1	1.01667
88ccb70e-b8dd-409f-80b9-a3fcbfcb9094	3	control	1	1.01667
88ccb70e-b8dd-409f-80b9-a3fcbfcb9094	4	control	1	1.01667
88ccb70e-b8dd-409f-80b9-a3fcbfcb9094	5	control	1	1.01667
88ccb70e-b8dd-409f-80b9-a3fcbfcb9094	6	control	1	1.01667
ec37d04c-e8eb-439a-86ef-c202133af18f	1	intervention	3	75
ec37d04c-e8eb-439a-86ef-c202133af18f	2	intervention	5	108
ec37d04c-e8eb-439a-86ef-c202133af18f	3	intervention	6	121
ec37d04c-e8eb-439a-86ef-c202133af18f	4	intervention	7	122
ec37d04c-e8eb-439a-86ef-c202133af18f	5	intervention	7	122
ec37d04c-e8eb-439a-86ef-c202133af18f	6	intervention	7	122
09093076-e674-425a-aa2c-932b4fdd2985	1	control	2	0.866667
09093076-e674-425a-aa2c-932b4fdd2985	2	control	2	0.866667
09093076-e674-425a-aa2c-932b4fdd2985	3	control	2	0.866667
09093076-e674-425a-aa2c-932b4fdd2985	4	control	2	0.866667
09093076-e674-425a-aa2c-932b4fdd2985	5	control	2	0.866667
09093076-e674-425a-aa2c-932b4fdd2985	6	control	2	0.866667
6fb443b9-afa0-4056-ad15-b187c1baa278	1	intervention	1	2
6fb443b9-afa0-4056-ad15-b187c1baa278	2	intervention	2	8
6fb443b9-afa0-4056-ad15-b187c1baa278	3	intervention	2	8
6fb443b9-afa0-4056-ad15-b187c1baa278	4	intervention	2	8
6fb443b9-afa0-4056-ad15-b187c1baa278	5	intervention	2	8
6fb443b9-afa0-4056-ad15-b187c1baa278	6	intervention	2	8
268c9fca-328b-4514-87df-b21095aa6163	1	intervention	5	34
268c9fca-328b-4514-87df-b21095aa6163	2	intervention	9	41
268c9fca-328b-4514-87df-b21095aa6163	3	intervention	10	48
268c9fca-328b-4514-87df-b21095aa6163	4	intervention	10	48
268c9fca-328b-4514-87df-b21095aa6163	5	intervention	10	48
268c9fca-328b-4514-87df-b21095aa6163	6	intervention	10	48
41b2a48a-d8d4-45ce-a955-47eeee2da0b1	1	intervention	0	0
41b2a48a-d8d4-45ce-a955-47eeee2da0b1	2	intervention	0	0
41b2a48a-d8d4-45ce-a955-47eeee2da0b1	3	intervention	0	0
41b2a48a-d8d4-45ce-a955-47eeee2da0b1	4	intervention	0	0
41b2a48a-d8d4-45ce-a955-47eeee2da0b1	5	intervention	0	0
41b2a48a-d8d4-45ce-a955-47eeee2da0b1	6	intervention	0	0
38d29239-1140-4a2f-8995-2ff71c4d9aab	1	control	2	3.58333
38d29239-1140-4a2f-8995-2ff71c4d9aab	2	control	3	3.83333
38d29239-1140-4a2f-8995-2ff71c4d9aab	3	control	3	3.83333
38d29239-1140-4a2f-8995-2ff71c4d9aab	4	control	3	3.83333
38d29239-1140-4a2f-8995-2ff71c4d9aab	5	control	3	3.83333
38d29239-1140-4a2f-8995-2ff71c4d9aab	6	control	3	3.83333
8a5aaf00-dc01-4ea8-9b5f-609e7b732fa5	1	control	2	1.56667
8a5aaf00-dc01-4ea8-9b5f-609e7b732fa5	2	control	2	1.56667
8a5aaf00-dc01-4ea8-9b5f-609e7b732fa5	3	control	2	1.56667
8a5aaf00-dc01-4ea8-9b5f-609e7b732fa5	4	control	2	1.56667
8a5aaf00-dc01-4ea8-9b5f-609e7b732fa5	5	control	2	1.56667
8a5aaf00-dc01-4ea8-9b5f-609e7b732fa5	6	control	2	1.56667
4ce4a8b2-cd40-4b4a-b765-fc8c8ed0ee43	1	intervention	1	2
4ce4a8b2-cd40-4b4a-b765-fc8c8ed0ee43	2	intervention	1	2
4ce4a8b2-cd40-4b4a-b765-fc8c8ed0ee43	3	intervention	1	2
4ce4a8b2-cd40-4b4a-b765-fc8c8ed0ee43	4	intervention	1	2
4ce4a8b2-cd40-4b4a-b765-fc8c8ed0ee43	5	intervention	1	2
4ce4a8b2-cd40-4b4a-b765-fc8c8ed0ee43	6	intervention	1	2
8eaac658-f31d-4fa1-9c98-e507056b8d26	1	control	2	4.95
8eaac658-f31d-4fa1-9c98-e507056b8d26	2	control	2	4.95
8eaac658-f31d-4fa1-9c98-e507056b8d26	3	control	2	4.95
8eaac658-f31d-4fa1-9c98-e507056b8d26	4	control	2	4.95
8eaac658-f31d-4fa1-9c98-e507056b8d26	5	control	2	4.95
8eaac658-f31d-4fa1-9c98-e507056b8d26	6	control	2	4.95
7c2722fc-f937-4521-a4a0-e170fc0040db	1	intervention	5	10
7c2722fc-f937-4521-a4a0-e170fc0040db	2	intervention	7	13
7c2722fc-f937-4521-a4a0-e170fc0040db	3	intervention	7	13
7c2722fc-f937-4521-a4a0-e170fc0040db	4	intervention	7	13
7c2722fc-f937-4521-a4a0-e170fc0040db	5	intervention	7	13
7c2722fc-f937-4521-a4a0-e170fc0040db	6	intervention	7	13
8fc2b9ae-1980-452c-83d2-a830c884461a	1	control	3	1.48333
8fc2b9ae-1980-452c-83d2-a830c884461a	2	control	3	1.48333
8fc2b9ae-1980-452c-83d2-a830c884461a	3	control	3	1.48333
8fc2b9ae-1980-452c-83d2-a830c884461a	4	control	3	1.48333
8fc2b9ae-1980-452c-83d2-a830c884461a	5	control	3	1.48333
8fc2b9ae-1980-452c-83d2-a830c884461a	6	control	3	1.48333
782d0c31-3168-4d1b-8871-54c70a26596a	1	intervention	5	39
782d0c31-3168-4d1b-8871-54c70a26596a	2	intervention	11	82
782d0c31-3168-4d1b-8871-54c70a26596a	3	intervention	17	108
782d0c31-3168-4d1b-8871-54c70a26596a	4	intervention	23	163
782d0c31-3168-4d1b-8871-54c70a26596a	5	intervention	27	200
782d0c31-3168-4d1b-8871-54c70a26596a	6	intervention	32	243
c7481ee0-b03c-4d2f-8471-c612ac1967ab	1	intervention	5	34
c7481ee0-b03c-4d2f-8471-c612ac1967ab	2	intervention	7	44
c7481ee0-b03c-4d2f-8471-c612ac1967ab	3	intervention	7	44
c7481ee0-b03c-4d2f-8471-c612ac1967ab	4	intervention	8	49
c7481ee0-b03c-4d2f-8471-c612ac1967ab	5	intervention	8	49
c7481ee0-b03c-4d2f-8471-c612ac1967ab	6	intervention	8	49
35ce3c12-176b-4c38-b318-f197e08a26f3	1	intervention	0	0
35ce3c12-176b-4c38-b318-f197e08a26f3	2	intervention	0	0
35ce3c12-176b-4c38-b318-f197e08a26f3	3	intervention	0	0
35ce3c12-176b-4c38-b318-f197e08a26f3	4	intervention	0	0
35ce3c12-176b-4c38-b318-f197e08a26f3	5	intervention	0	0
35ce3c12-176b-4c38-b318-f197e08a26f3	6	intervention	0	0
b191a978-5e4b-4e6a-9cdf-a8a9299dad5a	1	intervention	5	80
b191a978-5e4b-4e6a-9cdf-a8a9299dad5a	2	intervention	7	124
b191a978-5e4b-4e6a-9cdf-a8a9299dad5a	3	intervention	7	124
b191a978-5e4b-4e6a-9cdf-a8a9299dad5a	4	intervention	9	130
b191a978-5e4b-4e6a-9cdf-a8a9299dad5a	5	intervention	9	130
b191a978-5e4b-4e6a-9cdf-a8a9299dad5a	6	intervention	9	130
fa619682-972e-4c75-831d-7cea6b880c45	1	intervention	0	0
fa619682-972e-4c75-831d-7cea6b880c45	2	intervention	0	0
fa619682-972e-4c75-831d-7cea6b880c45	3	intervention	0	0
fa619682-972e-4c75-831d-7cea6b880c45	4	intervention	0	0
fa619682-972e-4c75-831d-7cea6b880c45	5	intervention	0	0
fa619682-972e-4c75-831d-7cea6b880c45	6	intervention	0	0
b7c053b9-6934-4a4c-9c29-080bdfade34a	1	control	3	2.8
b7c053b9-6934-4a4c-9c29-080bdfade34a	2	control	6	11.1167
b7c053b9-6934-4a4c-9c29-080bdfade34a	3	control	7	23.0333
b7c053b9-6934-4a4c-9c29-080bdfade34a	4	control	7	23.0333
b7c053b9-6934-4a4c-9c29-080bdfade34a	5	control	7	23.0333
b7c053b9-6934-4a4c-9c29-080bdfade34a	6	control	7	23.0333
fbb208da-d9b7-4aa0-a384-d35a0d5180e1	1	control	1	1.18333
fbb208da-d9b7-4aa0-a384-d35a0d5180e1	2	control	1	1.18333
fbb208da-d9b7-4aa0-a384-d35a0d5180e1	3	control	1	1.18333
fbb208da-d9b7-4aa0-a384-d35a0d5180e1	4	control	1	1.18333
fbb208da-d9b7-4aa0-a384-d35a0d5180e1	5	control	1	1.18333
fbb208da-d9b7-4aa0-a384-d35a0d5180e1	6	control	1	1.18333
4acbdc49-f95c-41d7-ad28-ea8692916f62	1	intervention	5	85
4acbdc49-f95c-41d7-ad28-ea8692916f62	2	intervention	11	170
4acbdc49-f95c-41d7-ad28-ea8692916f62	3	intervention	18	191
4acbdc49-f95c-41d7-ad28-ea8692916f62	4	intervention	22	203
4acbdc49-f95c-41d7-ad28-ea8692916f62	5	intervention	28	247
4acbdc49-f95c-41d7-ad28-ea8692916f62	6	intervention	34	260
3592f442-8eac-48da-901b-848874e11e7c	1	intervention	2	25
3592f442-8eac-48da-901b-848874e11e7c	2	intervention	2	25
3592f442-8eac-48da-901b-848874e11e7c	3	intervention	2	25
3592f442-8eac-48da-901b-848874e11e7c	4	intervention	2	25
3592f442-8eac-48da-901b-848874e11e7c	5	intervention	2	25
3592f442-8eac-48da-901b-848874e11e7c	6	intervention	4	27
daed761f-5b93-4e5f-a5d9-a8109db5ad34	1	control	1	1.11667
daed761f-5b93-4e5f-a5d9-a8109db5ad34	2	control	3	3.41667
daed761f-5b93-4e5f-a5d9-a8109db5ad34	3	control	3	3.41667
daed761f-5b93-4e5f-a5d9-a8109db5ad34	4	control	3	3.41667
daed761f-5b93-4e5f-a5d9-a8109db5ad34	5	control	3	3.41667
daed761f-5b93-4e5f-a5d9-a8109db5ad34	6	control	3	3.41667
ed1fb287-2842-429b-928c-af32e5f8a72d	1	intervention	4	6
ed1fb287-2842-429b-928c-af32e5f8a72d	2	intervention	7	9
ed1fb287-2842-429b-928c-af32e5f8a72d	3	intervention	9	15
ed1fb287-2842-429b-928c-af32e5f8a72d	4	intervention	10	16
ed1fb287-2842-429b-928c-af32e5f8a72d	5	intervention	10	16
ed1fb287-2842-429b-928c-af32e5f8a72d	6	intervention	10	16
cd0f0230-add7-4e80-a3cc-e6a5db310d7e	1	control	1	0.533333
cd0f0230-add7-4e80-a3cc-e6a5db310d7e	2	control	1	0.533333
cd0f0230-add7-4e80-a3cc-e6a5db310d7e	3	control	1	0.533333
cd0f0230-add7-4e80-a3cc-e6a5db310d7e	4	control	1	0.533333
cd0f0230-add7-4e80-a3cc-e6a5db310d7e	5	control	1	0.533333
cd0f0230-add7-4e80-a3cc-e6a5db310d7e	6	control	1	0.533333
1c651367-4582-402f-adbd-8a2490ffc56c	1	control	1	2
1c651367-4582-402f-adbd-8a2490ffc56c	2	control	1	2
1c651367-4582-402f-adbd-8a2490ffc56c	3	control	1	2
1c651367-4582-402f-adbd-8a2490ffc56c	4	control	1	2
1c651367-4582-402f-adbd-8a2490ffc56c	5	control	1	2
1c651367-4582-402f-adbd-8a2490ffc56c	6	control	1	2
f0648b91-e5a5-4744-b30d-5e32fe7a58c4	1	control	1	5.11667
f0648b91-e5a5-4744-b30d-5e32fe7a58c4	2	control	2	6.8
f0648b91-e5a5-4744-b30d-5e32fe7a58c4	3	control	4	9.83333
f0648b91-e5a5-4744-b30d-5e32fe7a58c4	4	control	5	10.35
f0648b91-e5a5-4744-b30d-5e32fe7a58c4	5	control	6	10.6667
f0648b91-e5a5-4744-b30d-5e32fe7a58c4	6	control	7	11.5667
f26b67c7-5803-4e05-a686-193b5718e265	1	intervention	0	0
f26b67c7-5803-4e05-a686-193b5718e265	2	intervention	0	0
f26b67c7-5803-4e05-a686-193b5718e265	3	intervention	0	0
f26b67c7-5803-4e05-a686-193b5718e265	4	intervention	0	0
f26b67c7-5803-4e05-a686-193b5718e265	5	intervention	0	0
f26b67c7-5803-4e05-a686-193b5718e265	6	intervention	0	0
b0fb8dd7-8e69-4faf-b4d2-bfe0642be69e	1	intervention	0	0
b0fb8dd7-8e69-4faf-b4d2-bfe0642be69e	2	intervention	0	0
b0fb8dd7-8e69-4faf-b4d2-bfe0642be69e	3	intervention	0	0
b0fb8dd7-8e69-4faf-b4d2-bfe0642be69e	4	intervention	0	0
b0fb8dd7-8e69-4faf-b4d2-bfe0642be69e	5	intervention	0	0
b0fb8dd7-8e69-4faf-b4d2-bfe0642be69e	6	intervention	0	0
3757a3c8-0b19-4113-bc6d-fa7135d82d22	1	intervention	0	0
3757a3c8-0b19-4113-bc6d-fa7135d82d22	2	intervention	0	0
3757a3c8-0b19-4113-bc6d-fa7135d82d22	3	intervention	0	0
3757a3c8-0b19-4113-bc6d-fa7135d82d22	4	intervention	0	0
3757a3c8-0b19-4113-bc6d-fa7135d82d22	5	intervention	0	0
3757a3c8-0b19-4113-bc6d-fa7135d82d22	6	intervention	0	0
b189c750-d8ad-4ffa-9a7a-23f93a265835	1	intervention	3	65
b189c750-d8ad-4ffa-9a7a-23f93a265835	2	intervention	5	98
b189c750-d8ad-4ffa-9a7a-23f93a265835	3	intervention	9	129
b189c750-d8ad-4ffa-9a7a-23f93a265835	4	intervention	12	154
b189c750-d8ad-4ffa-9a7a-23f93a265835	5	intervention	14	181
b189c750-d8ad-4ffa-9a7a-23f93a265835	6	intervention	15	190
16282153-debe-43df-9bdc-7728e03ca798	1	intervention	5	45
16282153-debe-43df-9bdc-7728e03ca798	2	intervention	9	61
16282153-debe-43df-9bdc-7728e03ca798	3	intervention	10	66
16282153-debe-43df-9bdc-7728e03ca798	4	intervention	11	70
16282153-debe-43df-9bdc-7728e03ca798	5	intervention	11	70
16282153-debe-43df-9bdc-7728e03ca798	6	intervention	12	80
fb73b221-f7ea-4cd0-8e88-7d477b34f93b	1	control	1	2.61667
fb73b221-f7ea-4cd0-8e88-7d477b34f93b	2	control	1	2.61667
fb73b221-f7ea-4cd0-8e88-7d477b34f93b	3	control	1	2.61667
fb73b221-f7ea-4cd0-8e88-7d477b34f93b	4	control	1	2.61667
fb73b221-f7ea-4cd0-8e88-7d477b34f93b	5	control	1	2.61667
fb73b221-f7ea-4cd0-8e88-7d477b34f93b	6	control	1	2.61667
0402495e-ed98-4cae-9d8e-f851013e7421	1	intervention	2	4
0402495e-ed98-4cae-9d8e-f851013e7421	2	intervention	3	11
0402495e-ed98-4cae-9d8e-f851013e7421	3	intervention	3	11
0402495e-ed98-4cae-9d8e-f851013e7421	4	intervention	3	11
0402495e-ed98-4cae-9d8e-f851013e7421	5	intervention	3	11
0402495e-ed98-4cae-9d8e-f851013e7421	6	intervention	3	11
3258db76-1dee-4cec-8676-f84b31f6b4a6	1	control	1	0.183333
3258db76-1dee-4cec-8676-f84b31f6b4a6	2	control	1	0.183333
3258db76-1dee-4cec-8676-f84b31f6b4a6	3	control	1	0.183333
3258db76-1dee-4cec-8676-f84b31f6b4a6	4	control	1	0.183333
3258db76-1dee-4cec-8676-f84b31f6b4a6	5	control	1	0.183333
3258db76-1dee-4cec-8676-f84b31f6b4a6	6	control	1	0.183333
b21e139d-d3d0-42b0-b48d-42453e994ba5	1	intervention	1	1
b21e139d-d3d0-42b0-b48d-42453e994ba5	2	intervention	1	1
b21e139d-d3d0-42b0-b48d-42453e994ba5	3	intervention	1	1
b21e139d-d3d0-42b0-b48d-42453e994ba5	4	intervention	1	1
b21e139d-d3d0-42b0-b48d-42453e994ba5	5	intervention	1	1
b21e139d-d3d0-42b0-b48d-42453e994ba5	6	intervention	1	1
488d08fd-21a9-4167-9792-f7a3f116aea2	1	intervention	5	44
488d08fd-21a9-4167-9792-f7a3f116aea2	2	intervention	10	90
488d08fd-21a9-4167-9792-f7a3f116aea2	3	intervention	15	127
488d08fd-21a9-4167-9792-f7a3f116aea2	4	intervention	19	160
488d08fd-21a9-4167-9792-f7a3f116aea2	5	intervention	24	199
488d08fd-21a9-4167-9792-f7a3f116aea2	6	intervention	28	265
58db20d4-3e55-48b4-a019-102b1bc781cc	1	control	1	1.8
58db20d4-3e55-48b4-a019-102b1bc781cc	2	control	1	1.8
58db20d4-3e55-48b4-a019-102b1bc781cc	3	control	1	1.8
58db20d4-3e55-48b4-a019-102b1bc781cc	4	control	1	1.8
58db20d4-3e55-48b4-a019-102b1bc781cc	5	control	1	1.8
58db20d4-3e55-48b4-a019-102b1bc781cc	6	control	1	1.8
3c152227-a976-4928-92ea-2291ea5fc40b	1	control	1	148.217
3c152227-a976-4928-92ea-2291ea5fc40b	2	control	2	159.9
3c152227-a976-4928-92ea-2291ea5fc40b	3	control	6	206.667
3c152227-a976-4928-92ea-2291ea5fc40b	4	control	9	217.317
3c152227-a976-4928-92ea-2291ea5fc40b	5	control	9	217.317
3c152227-a976-4928-92ea-2291ea5fc40b	6	control	9	217.317
5dc7cf87-27c5-4d0e-94b3-4daf07f8a322	1	intervention	5	38
5dc7cf87-27c5-4d0e-94b3-4daf07f8a322	2	intervention	7	53
5dc7cf87-27c5-4d0e-94b3-4daf07f8a322	3	intervention	9	79
5dc7cf87-27c5-4d0e-94b3-4daf07f8a322	4	intervention	9	79
5dc7cf87-27c5-4d0e-94b3-4daf07f8a322	5	intervention	12	93
5dc7cf87-27c5-4d0e-94b3-4daf07f8a322	6	intervention	12	93
55b889f6-f67e-407e-b047-a7b99cf45043	1	intervention	4	8
55b889f6-f67e-407e-b047-a7b99cf45043	2	intervention	7	11
55b889f6-f67e-407e-b047-a7b99cf45043	3	intervention	7	11
55b889f6-f67e-407e-b047-a7b99cf45043	4	intervention	7	11
55b889f6-f67e-407e-b047-a7b99cf45043	5	intervention	7	11
55b889f6-f67e-407e-b047-a7b99cf45043	6	intervention	7	11
da504b02-4525-42bc-a399-925a38d68b31	1	intervention	0	0
da504b02-4525-42bc-a399-925a38d68b31	2	intervention	0	0
da504b02-4525-42bc-a399-925a38d68b31	3	intervention	0	0
da504b02-4525-42bc-a399-925a38d68b31	4	intervention	0	0
da504b02-4525-42bc-a399-925a38d68b31	5	intervention	0	0
da504b02-4525-42bc-a399-925a38d68b31	6	intervention	0	0
4fafad8d-a588-4932-b0cb-60ed464585d6	1	control	2	2.53333
4fafad8d-a588-4932-b0cb-60ed464585d6	2	control	2	2.53333
4fafad8d-a588-4932-b0cb-60ed464585d6	3	control	2	2.53333
4fafad8d-a588-4932-b0cb-60ed464585d6	4	control	2	2.53333
4fafad8d-a588-4932-b0cb-60ed464585d6	5	control	2	2.53333
4fafad8d-a588-4932-b0cb-60ed464585d6	6	control	2	2.53333
21ebed7e-d77e-4fdb-a2c4-fe845c452a1a	1	intervention	6	13
21ebed7e-d77e-4fdb-a2c4-fe845c452a1a	2	intervention	8	15
21ebed7e-d77e-4fdb-a2c4-fe845c452a1a	3	intervention	9	29
21ebed7e-d77e-4fdb-a2c4-fe845c452a1a	4	intervention	10	33
21ebed7e-d77e-4fdb-a2c4-fe845c452a1a	5	intervention	11	53
21ebed7e-d77e-4fdb-a2c4-fe845c452a1a	6	intervention	12	77
b4ce4fae-1253-42c2-a434-a7b46b124f4b	1	control	1	1.33333
b4ce4fae-1253-42c2-a434-a7b46b124f4b	2	control	2	1.63333
b4ce4fae-1253-42c2-a434-a7b46b124f4b	3	control	2	1.63333
b4ce4fae-1253-42c2-a434-a7b46b124f4b	4	control	2	1.63333
b4ce4fae-1253-42c2-a434-a7b46b124f4b	5	control	2	1.63333
b4ce4fae-1253-42c2-a434-a7b46b124f4b	6	control	2	1.63333
8b57b8bf-114e-4f1e-8f28-c6242c896af2	1	intervention	5	73
8b57b8bf-114e-4f1e-8f28-c6242c896af2	2	intervention	9	116
8b57b8bf-114e-4f1e-8f28-c6242c896af2	3	intervention	11	148
8b57b8bf-114e-4f1e-8f28-c6242c896af2	4	intervention	14	206
8b57b8bf-114e-4f1e-8f28-c6242c896af2	5	intervention	17	281
8b57b8bf-114e-4f1e-8f28-c6242c896af2	6	intervention	20	330
7ad225fc-36d7-4657-ba1e-84c58a1777bc	1	intervention	5	55
7ad225fc-36d7-4657-ba1e-84c58a1777bc	2	intervention	6	56
7ad225fc-36d7-4657-ba1e-84c58a1777bc	3	intervention	6	56
7ad225fc-36d7-4657-ba1e-84c58a1777bc	4	intervention	7	67
7ad225fc-36d7-4657-ba1e-84c58a1777bc	5	intervention	8	99
7ad225fc-36d7-4657-ba1e-84c58a1777bc	6	intervention	9	117
9a6fbd29-cf49-4aa3-927c-98382d63de3c	1	intervention	1	1
9a6fbd29-cf49-4aa3-927c-98382d63de3c	2	intervention	1	1
9a6fbd29-cf49-4aa3-927c-98382d63de3c	3	intervention	1	1
9a6fbd29-cf49-4aa3-927c-98382d63de3c	4	intervention	1	1
9a6fbd29-cf49-4aa3-927c-98382d63de3c	5	intervention	1	1
9a6fbd29-cf49-4aa3-927c-98382d63de3c	6	intervention	1	1
babc2744-9b74-47b9-a6b8-ff56c594eee0	1	intervention	2	20
babc2744-9b74-47b9-a6b8-ff56c594eee0	2	intervention	3	38
babc2744-9b74-47b9-a6b8-ff56c594eee0	3	intervention	4	40
babc2744-9b74-47b9-a6b8-ff56c594eee0	4	intervention	5	41
babc2744-9b74-47b9-a6b8-ff56c594eee0	5	intervention	5	41
babc2744-9b74-47b9-a6b8-ff56c594eee0	6	intervention	5	41
aedf21eb-4be3-4008-bcd7-d9e976d9178c	1	control	1	3.7
aedf21eb-4be3-4008-bcd7-d9e976d9178c	2	control	1	3.7
aedf21eb-4be3-4008-bcd7-d9e976d9178c	3	control	2	12.1167
aedf21eb-4be3-4008-bcd7-d9e976d9178c	4	control	2	12.1167
aedf21eb-4be3-4008-bcd7-d9e976d9178c	5	control	2	12.1167
aedf21eb-4be3-4008-bcd7-d9e976d9178c	6	control	2	12.1167
266b850d-fc3a-4c07-94cb-7f734e71930e	1	intervention	4	18
266b850d-fc3a-4c07-94cb-7f734e71930e	2	intervention	5	27
266b850d-fc3a-4c07-94cb-7f734e71930e	3	intervention	9	41
266b850d-fc3a-4c07-94cb-7f734e71930e	4	intervention	13	52
266b850d-fc3a-4c07-94cb-7f734e71930e	5	intervention	14	55
266b850d-fc3a-4c07-94cb-7f734e71930e	6	intervention	14	55
240e1e86-08d5-4609-afe7-0736685d7137	1	control	3	1.88333
240e1e86-08d5-4609-afe7-0736685d7137	2	control	3	1.88333
240e1e86-08d5-4609-afe7-0736685d7137	3	control	3	1.88333
240e1e86-08d5-4609-afe7-0736685d7137	4	control	3	1.88333
240e1e86-08d5-4609-afe7-0736685d7137	5	control	3	1.88333
240e1e86-08d5-4609-afe7-0736685d7137	6	control	3	1.88333
7ec72e74-2c40-40fd-b725-5e58c79b64cd	1	intervention	2	3
7ec72e74-2c40-40fd-b725-5e58c79b64cd	2	intervention	2	3
7ec72e74-2c40-40fd-b725-5e58c79b64cd	3	intervention	2	3
7ec72e74-2c40-40fd-b725-5e58c79b64cd	4	intervention	2	3
7ec72e74-2c40-40fd-b725-5e58c79b64cd	5	intervention	2	3
7ec72e74-2c40-40fd-b725-5e58c79b64cd	6	intervention	2	3
b70950a7-5ff8-4b75-a528-dfe7670bb617	1	intervention	1	3
b70950a7-5ff8-4b75-a528-dfe7670bb617	2	intervention	2	68
b70950a7-5ff8-4b75-a528-dfe7670bb617	3	intervention	3	81
b70950a7-5ff8-4b75-a528-dfe7670bb617	4	intervention	4	85
b70950a7-5ff8-4b75-a528-dfe7670bb617	5	intervention	4	85
b70950a7-5ff8-4b75-a528-dfe7670bb617	6	intervention	5	97
ca6eab54-073a-46e3-82cf-f317ad3cb94d	1	intervention	0	0
ca6eab54-073a-46e3-82cf-f317ad3cb94d	2	intervention	0	0
ca6eab54-073a-46e3-82cf-f317ad3cb94d	3	intervention	0	0
ca6eab54-073a-46e3-82cf-f317ad3cb94d	4	intervention	0	0
ca6eab54-073a-46e3-82cf-f317ad3cb94d	5	intervention	0	0
ca6eab54-073a-46e3-82cf-f317ad3cb94d	6	intervention	0	0
6071d8bb-5b16-43de-a548-c159b505587b	1	intervention	1	5
6071d8bb-5b16-43de-a548-c159b505587b	2	intervention	2	8
6071d8bb-5b16-43de-a548-c159b505587b	3	intervention	2	8
6071d8bb-5b16-43de-a548-c159b505587b	4	intervention	2	8
6071d8bb-5b16-43de-a548-c159b505587b	5	intervention	3	9
6071d8bb-5b16-43de-a548-c159b505587b	6	intervention	4	18
558900cc-c6a7-4215-91e2-407718599eda	1	intervention	4	31
558900cc-c6a7-4215-91e2-407718599eda	2	intervention	9	96
558900cc-c6a7-4215-91e2-407718599eda	3	intervention	13	116
558900cc-c6a7-4215-91e2-407718599eda	4	intervention	16	146
558900cc-c6a7-4215-91e2-407718599eda	5	intervention	22	174
558900cc-c6a7-4215-91e2-407718599eda	6	intervention	26	221
c99de093-e843-4149-9c23-a99c9035ef34	1	intervention	6	38
c99de093-e843-4149-9c23-a99c9035ef34	2	intervention	12	51
c99de093-e843-4149-9c23-a99c9035ef34	3	intervention	18	61
c99de093-e843-4149-9c23-a99c9035ef34	4	intervention	21	64
c99de093-e843-4149-9c23-a99c9035ef34	5	intervention	21	64
c99de093-e843-4149-9c23-a99c9035ef34	6	intervention	21	64
372d3536-77a6-431a-849d-aa82dbc31183	1	intervention	0	0
372d3536-77a6-431a-849d-aa82dbc31183	2	intervention	0	0
372d3536-77a6-431a-849d-aa82dbc31183	3	intervention	0	0
372d3536-77a6-431a-849d-aa82dbc31183	4	intervention	0	0
372d3536-77a6-431a-849d-aa82dbc31183	5	intervention	0	0
372d3536-77a6-431a-849d-aa82dbc31183	6	intervention	0	0
0b970f9a-5ea7-449e-ab54-1a23c97ae2cf	1	intervention	3	6
0b970f9a-5ea7-449e-ab54-1a23c97ae2cf	2	intervention	5	8
0b970f9a-5ea7-449e-ab54-1a23c97ae2cf	3	intervention	5	8
0b970f9a-5ea7-449e-ab54-1a23c97ae2cf	4	intervention	5	8
0b970f9a-5ea7-449e-ab54-1a23c97ae2cf	5	intervention	5	8
0b970f9a-5ea7-449e-ab54-1a23c97ae2cf	6	intervention	5	8
4c27ff8f-a7d4-412b-9fa8-4b7fc97d0ee0	1	intervention	7	21
4c27ff8f-a7d4-412b-9fa8-4b7fc97d0ee0	2	intervention	13	35
4c27ff8f-a7d4-412b-9fa8-4b7fc97d0ee0	3	intervention	14	36
4c27ff8f-a7d4-412b-9fa8-4b7fc97d0ee0	4	intervention	14	36
4c27ff8f-a7d4-412b-9fa8-4b7fc97d0ee0	5	intervention	14	36
4c27ff8f-a7d4-412b-9fa8-4b7fc97d0ee0	6	intervention	14	36
cb4457e3-135a-4b54-8468-62a2e57f4d38	1	control	1	0.166667
cb4457e3-135a-4b54-8468-62a2e57f4d38	2	control	2	5.2
cb4457e3-135a-4b54-8468-62a2e57f4d38	3	control	2	5.2
cb4457e3-135a-4b54-8468-62a2e57f4d38	4	control	2	5.2
cb4457e3-135a-4b54-8468-62a2e57f4d38	5	control	2	5.2
cb4457e3-135a-4b54-8468-62a2e57f4d38	6	control	2	5.2
10faf720-e6f8-4881-b206-01fb4578b88d	1	intervention	3	17
10faf720-e6f8-4881-b206-01fb4578b88d	2	intervention	5	47
10faf720-e6f8-4881-b206-01fb4578b88d	3	intervention	8	89
10faf720-e6f8-4881-b206-01fb4578b88d	4	intervention	12	148
10faf720-e6f8-4881-b206-01fb4578b88d	5	intervention	15	220
10faf720-e6f8-4881-b206-01fb4578b88d	6	intervention	16	235
03240e11-e4e8-4ec2-bf22-9e2c6d462ca6	1	intervention	5	0
03240e11-e4e8-4ec2-bf22-9e2c6d462ca6	2	intervention	8	54
03240e11-e4e8-4ec2-bf22-9e2c6d462ca6	3	intervention	8	54
03240e11-e4e8-4ec2-bf22-9e2c6d462ca6	4	intervention	8	54
03240e11-e4e8-4ec2-bf22-9e2c6d462ca6	5	intervention	8	54
03240e11-e4e8-4ec2-bf22-9e2c6d462ca6	6	intervention	9	55
aaf1907d-a138-4c12-8a26-4d2e402b8355	1	intervention	4	15
aaf1907d-a138-4c12-8a26-4d2e402b8355	2	intervention	9	20
aaf1907d-a138-4c12-8a26-4d2e402b8355	3	intervention	13	24
aaf1907d-a138-4c12-8a26-4d2e402b8355	4	intervention	19	30
aaf1907d-a138-4c12-8a26-4d2e402b8355	5	intervention	23	34
aaf1907d-a138-4c12-8a26-4d2e402b8355	6	intervention	27	38
6682f55d-d286-44de-8470-5363d90d0816	1	control	1	1.91667
6682f55d-d286-44de-8470-5363d90d0816	2	control	2	3.15
6682f55d-d286-44de-8470-5363d90d0816	3	control	3	3.45
6682f55d-d286-44de-8470-5363d90d0816	4	control	4	4.08333
6682f55d-d286-44de-8470-5363d90d0816	5	control	4	4.08333
6682f55d-d286-44de-8470-5363d90d0816	6	control	4	4.08333
4a27274d-ab86-4a44-b469-aaa2206de382	1	intervention	2	12
4a27274d-ab86-4a44-b469-aaa2206de382	2	intervention	3	46
4a27274d-ab86-4a44-b469-aaa2206de382	3	intervention	4	47
4a27274d-ab86-4a44-b469-aaa2206de382	4	intervention	5	48
4a27274d-ab86-4a44-b469-aaa2206de382	5	intervention	5	48
4a27274d-ab86-4a44-b469-aaa2206de382	6	intervention	6	53
d4d09436-6120-4227-b276-e35357ba5697	1	control	1	4.85
d4d09436-6120-4227-b276-e35357ba5697	2	control	1	4.85
d4d09436-6120-4227-b276-e35357ba5697	3	control	1	4.85
d4d09436-6120-4227-b276-e35357ba5697	4	control	1	4.85
d4d09436-6120-4227-b276-e35357ba5697	5	control	1	4.85
d4d09436-6120-4227-b276-e35357ba5697	6	control	1	4.85
beb8e4b1-88ce-4fbb-b0bc-8cde1b55f2ce	1	intervention	0	0
beb8e4b1-88ce-4fbb-b0bc-8cde1b55f2ce	2	intervention	0	0
beb8e4b1-88ce-4fbb-b0bc-8cde1b55f2ce	3	intervention	0	0
beb8e4b1-88ce-4fbb-b0bc-8cde1b55f2ce	4	intervention	0	0
beb8e4b1-88ce-4fbb-b0bc-8cde1b55f2ce	5	intervention	0	0
beb8e4b1-88ce-4fbb-b0bc-8cde1b55f2ce	6	intervention	0	0
25ebd2a2-27dd-40df-9221-32586d99c85c	1	intervention	1	1
25ebd2a2-27dd-40df-9221-32586d99c85c	2	intervention	2	2
25ebd2a2-27dd-40df-9221-32586d99c85c	3	intervention	3	24
25ebd2a2-27dd-40df-9221-32586d99c85c	4	intervention	5	51
25ebd2a2-27dd-40df-9221-32586d99c85c	5	intervention	6	76
25ebd2a2-27dd-40df-9221-32586d99c85c	6	intervention	7	79
68ac18a4-5861-43be-a415-d6a589794976	1	intervention	1	17
68ac18a4-5861-43be-a415-d6a589794976	2	intervention	2	32
68ac18a4-5861-43be-a415-d6a589794976	3	intervention	3	39
68ac18a4-5861-43be-a415-d6a589794976	4	intervention	3	39
68ac18a4-5861-43be-a415-d6a589794976	5	intervention	3	39
68ac18a4-5861-43be-a415-d6a589794976	6	intervention	3	39
eee2fa7c-e47a-4ee2-a936-c9ab85a70f46	1	intervention	5	21
eee2fa7c-e47a-4ee2-a936-c9ab85a70f46	2	intervention	12	36
eee2fa7c-e47a-4ee2-a936-c9ab85a70f46	3	intervention	19	43
eee2fa7c-e47a-4ee2-a936-c9ab85a70f46	4	intervention	26	50
eee2fa7c-e47a-4ee2-a936-c9ab85a70f46	5	intervention	32	56
eee2fa7c-e47a-4ee2-a936-c9ab85a70f46	6	intervention	38	62
c72f9a7b-5bd2-4038-88cb-81beea2b1769	1	control	1	0.85
c72f9a7b-5bd2-4038-88cb-81beea2b1769	2	control	1	0.85
c72f9a7b-5bd2-4038-88cb-81beea2b1769	3	control	1	0.85
c72f9a7b-5bd2-4038-88cb-81beea2b1769	4	control	1	0.85
c72f9a7b-5bd2-4038-88cb-81beea2b1769	5	control	1	0.85
c72f9a7b-5bd2-4038-88cb-81beea2b1769	6	control	1	0.85
21ef6dd3-3d1e-4881-a747-20209db3cd61	1	intervention	3	10
21ef6dd3-3d1e-4881-a747-20209db3cd61	2	intervention	4	11
21ef6dd3-3d1e-4881-a747-20209db3cd61	3	intervention	4	11
21ef6dd3-3d1e-4881-a747-20209db3cd61	4	intervention	4	11
21ef6dd3-3d1e-4881-a747-20209db3cd61	5	intervention	4	11
21ef6dd3-3d1e-4881-a747-20209db3cd61	6	intervention	4	11
01952342-825e-491c-96a1-18303f9496cb	1	control	1	3.88333
01952342-825e-491c-96a1-18303f9496cb	2	control	1	3.88333
01952342-825e-491c-96a1-18303f9496cb	3	control	1	3.88333
01952342-825e-491c-96a1-18303f9496cb	4	control	1	3.88333
01952342-825e-491c-96a1-18303f9496cb	5	control	1	3.88333
01952342-825e-491c-96a1-18303f9496cb	6	control	2	5.63333
b050ca99-cbed-4d55-9556-af13df418de2	1	intervention	4	77
b050ca99-cbed-4d55-9556-af13df418de2	2	intervention	6	114
b050ca99-cbed-4d55-9556-af13df418de2	3	intervention	6	114
b050ca99-cbed-4d55-9556-af13df418de2	4	intervention	6	114
b050ca99-cbed-4d55-9556-af13df418de2	5	intervention	8	121
b050ca99-cbed-4d55-9556-af13df418de2	6	intervention	10	135
aadef26f-3e59-4279-97d8-b0ab0cfb0f04	1	intervention	2	3
aadef26f-3e59-4279-97d8-b0ab0cfb0f04	2	intervention	2	3
aadef26f-3e59-4279-97d8-b0ab0cfb0f04	3	intervention	2	3
aadef26f-3e59-4279-97d8-b0ab0cfb0f04	4	intervention	2	3
aadef26f-3e59-4279-97d8-b0ab0cfb0f04	5	intervention	2	3
aadef26f-3e59-4279-97d8-b0ab0cfb0f04	6	intervention	2	3
bc6e65c0-8925-4993-b5cf-f0316db8fbc3	1	intervention	1	22
bc6e65c0-8925-4993-b5cf-f0316db8fbc3	2	intervention	2	25
bc6e65c0-8925-4993-b5cf-f0316db8fbc3	3	intervention	2	25
bc6e65c0-8925-4993-b5cf-f0316db8fbc3	4	intervention	3	26
bc6e65c0-8925-4993-b5cf-f0316db8fbc3	5	intervention	3	26
bc6e65c0-8925-4993-b5cf-f0316db8fbc3	6	intervention	3	26
09050d2e-b36b-4915-946d-cf79aa0a405f	1	control	1	0.55
09050d2e-b36b-4915-946d-cf79aa0a405f	2	control	2	1.1
09050d2e-b36b-4915-946d-cf79aa0a405f	3	control	2	1.1
09050d2e-b36b-4915-946d-cf79aa0a405f	4	control	2	1.1
09050d2e-b36b-4915-946d-cf79aa0a405f	5	control	2	1.1
09050d2e-b36b-4915-946d-cf79aa0a405f	6	control	2	1.1
43abf519-bc9c-46ce-b9aa-5e79734d3d61	1	intervention	4	54
43abf519-bc9c-46ce-b9aa-5e79734d3d61	2	intervention	6	90
43abf519-bc9c-46ce-b9aa-5e79734d3d61	3	intervention	9	107
43abf519-bc9c-46ce-b9aa-5e79734d3d61	4	intervention	11	112
43abf519-bc9c-46ce-b9aa-5e79734d3d61	5	intervention	15	127
43abf519-bc9c-46ce-b9aa-5e79734d3d61	6	intervention	15	127
8ddfc63d-bea8-45d7-937a-8818a1b96fbb	1	control	3	8.6
8ddfc63d-bea8-45d7-937a-8818a1b96fbb	2	control	4	13.6167
8ddfc63d-bea8-45d7-937a-8818a1b96fbb	3	control	7	17.2667
8ddfc63d-bea8-45d7-937a-8818a1b96fbb	4	control	8	18
8ddfc63d-bea8-45d7-937a-8818a1b96fbb	5	control	8	18
8ddfc63d-bea8-45d7-937a-8818a1b96fbb	6	control	8	18
c280984a-e75d-45cd-92f9-cdf77fb60150	1	intervention	1	16
c280984a-e75d-45cd-92f9-cdf77fb60150	2	intervention	4	73
c280984a-e75d-45cd-92f9-cdf77fb60150	3	intervention	4	73
c280984a-e75d-45cd-92f9-cdf77fb60150	4	intervention	5	79
c280984a-e75d-45cd-92f9-cdf77fb60150	5	intervention	6	144
c280984a-e75d-45cd-92f9-cdf77fb60150	6	intervention	7	156
33ddfdca-3002-4fe8-a07a-837c1c75955e	1	intervention	1	5
33ddfdca-3002-4fe8-a07a-837c1c75955e	2	intervention	3	17
33ddfdca-3002-4fe8-a07a-837c1c75955e	3	intervention	3	17
33ddfdca-3002-4fe8-a07a-837c1c75955e	4	intervention	3	17
33ddfdca-3002-4fe8-a07a-837c1c75955e	5	intervention	3	17
33ddfdca-3002-4fe8-a07a-837c1c75955e	6	intervention	3	17
620371fb-4b85-4085-a3fe-a25aece19d18	1	intervention	1	3
620371fb-4b85-4085-a3fe-a25aece19d18	2	intervention	1	3
620371fb-4b85-4085-a3fe-a25aece19d18	3	intervention	1	3
620371fb-4b85-4085-a3fe-a25aece19d18	4	intervention	1	3
620371fb-4b85-4085-a3fe-a25aece19d18	5	intervention	1	3
620371fb-4b85-4085-a3fe-a25aece19d18	6	intervention	1	3
4a27dd6e-a048-43b8-8b89-6ed6d4abf257	1	intervention	5	0
4a27dd6e-a048-43b8-8b89-6ed6d4abf257	2	intervention	9	83
4a27dd6e-a048-43b8-8b89-6ed6d4abf257	3	intervention	11	94
4a27dd6e-a048-43b8-8b89-6ed6d4abf257	4	intervention	12	95
4a27dd6e-a048-43b8-8b89-6ed6d4abf257	5	intervention	12	95
4a27dd6e-a048-43b8-8b89-6ed6d4abf257	6	intervention	12	95
ccd2df00-56a1-471d-a062-7975ad0f8fa9	1	intervention	3	13
ccd2df00-56a1-471d-a062-7975ad0f8fa9	2	intervention	6	20
ccd2df00-56a1-471d-a062-7975ad0f8fa9	3	intervention	7	29
ccd2df00-56a1-471d-a062-7975ad0f8fa9	4	intervention	8	38
ccd2df00-56a1-471d-a062-7975ad0f8fa9	5	intervention	9	41
ccd2df00-56a1-471d-a062-7975ad0f8fa9	6	intervention	9	41
11f45cd2-8718-4a70-94fe-69ead7fb3d5a	1	intervention	1	10
11f45cd2-8718-4a70-94fe-69ead7fb3d5a	2	intervention	2	36
11f45cd2-8718-4a70-94fe-69ead7fb3d5a	3	intervention	3	38
11f45cd2-8718-4a70-94fe-69ead7fb3d5a	4	intervention	4	41
11f45cd2-8718-4a70-94fe-69ead7fb3d5a	5	intervention	5	43
11f45cd2-8718-4a70-94fe-69ead7fb3d5a	6	intervention	6	58
ff05abe4-0c53-4431-be7c-b8ca8edcf877	1	intervention	2	6
ff05abe4-0c53-4431-be7c-b8ca8edcf877	2	intervention	7	26
ff05abe4-0c53-4431-be7c-b8ca8edcf877	3	intervention	10	37
ff05abe4-0c53-4431-be7c-b8ca8edcf877	4	intervention	10	37
ff05abe4-0c53-4431-be7c-b8ca8edcf877	5	intervention	11	50
ff05abe4-0c53-4431-be7c-b8ca8edcf877	6	intervention	11	50
ff3eb248-9da5-4fc6-9c61-acd7014b2cf8	1	intervention	6	35
ff3eb248-9da5-4fc6-9c61-acd7014b2cf8	2	intervention	9	88
ff3eb248-9da5-4fc6-9c61-acd7014b2cf8	3	intervention	11	103
ff3eb248-9da5-4fc6-9c61-acd7014b2cf8	4	intervention	14	119
ff3eb248-9da5-4fc6-9c61-acd7014b2cf8	5	intervention	16	133
ff3eb248-9da5-4fc6-9c61-acd7014b2cf8	6	intervention	19	186
dec34957-669e-4566-bfee-5722b3aee37a	1	control	7	6.68333
dec34957-669e-4566-bfee-5722b3aee37a	2	control	7	6.68333
dec34957-669e-4566-bfee-5722b3aee37a	3	control	16	16.0833
dec34957-669e-4566-bfee-5722b3aee37a	4	control	18	19.2833
dec34957-669e-4566-bfee-5722b3aee37a	5	control	19	24.5167
dec34957-669e-4566-bfee-5722b3aee37a	6	control	20	33.0167
ad3cf481-76cc-4b68-a6a4-165e580271c8	1	control	1	13.1833
ad3cf481-76cc-4b68-a6a4-165e580271c8	2	control	1	13.1833
ad3cf481-76cc-4b68-a6a4-165e580271c8	3	control	1	13.1833
ad3cf481-76cc-4b68-a6a4-165e580271c8	4	control	3	34.9833
ad3cf481-76cc-4b68-a6a4-165e580271c8	5	control	3	34.9833
ad3cf481-76cc-4b68-a6a4-165e580271c8	6	control	3	34.9833
e0b6d7c8-d048-44b1-8262-344124a5ed33	1	intervention	6	0
e0b6d7c8-d048-44b1-8262-344124a5ed33	2	intervention	10	26
e0b6d7c8-d048-44b1-8262-344124a5ed33	3	intervention	14	64
e0b6d7c8-d048-44b1-8262-344124a5ed33	4	intervention	16	91
e0b6d7c8-d048-44b1-8262-344124a5ed33	5	intervention	17	124
e0b6d7c8-d048-44b1-8262-344124a5ed33	6	intervention	18	129
9f1a622d-e242-4cb2-af52-8778ad87c96a	1	control	2	0.95
9f1a622d-e242-4cb2-af52-8778ad87c96a	2	control	3	2.31667
9f1a622d-e242-4cb2-af52-8778ad87c96a	3	control	3	2.31667
9f1a622d-e242-4cb2-af52-8778ad87c96a	4	control	5	3.76667
9f1a622d-e242-4cb2-af52-8778ad87c96a	5	control	6	6.63333
9f1a622d-e242-4cb2-af52-8778ad87c96a	6	control	6	6.63333
8e49e137-d26e-4325-9dd4-a1818de5dfcf	1	intervention	3	64
8e49e137-d26e-4325-9dd4-a1818de5dfcf	2	intervention	6	133
8e49e137-d26e-4325-9dd4-a1818de5dfcf	3	intervention	10	164
8e49e137-d26e-4325-9dd4-a1818de5dfcf	4	intervention	16	231
8e49e137-d26e-4325-9dd4-a1818de5dfcf	5	intervention	20	276
8e49e137-d26e-4325-9dd4-a1818de5dfcf	6	intervention	25	330
1e648636-bd40-4c25-b3e3-a320e0fa0794	1	intervention	2	11
1e648636-bd40-4c25-b3e3-a320e0fa0794	2	intervention	4	26
1e648636-bd40-4c25-b3e3-a320e0fa0794	3	intervention	5	37
1e648636-bd40-4c25-b3e3-a320e0fa0794	4	intervention	5	37
1e648636-bd40-4c25-b3e3-a320e0fa0794	5	intervention	7	43
1e648636-bd40-4c25-b3e3-a320e0fa0794	6	intervention	8	44
b8faf0ae-7f93-405d-aa31-b4b96246fa30	1	intervention	1	3
b8faf0ae-7f93-405d-aa31-b4b96246fa30	2	intervention	1	3
b8faf0ae-7f93-405d-aa31-b4b96246fa30	3	intervention	1	3
b8faf0ae-7f93-405d-aa31-b4b96246fa30	4	intervention	1	3
b8faf0ae-7f93-405d-aa31-b4b96246fa30	5	intervention	1	3
b8faf0ae-7f93-405d-aa31-b4b96246fa30	6	intervention	1	3
7815e1d7-d0df-46fc-a0fd-c61c1a456752	1	intervention	1	10
7815e1d7-d0df-46fc-a0fd-c61c1a456752	2	intervention	1	10
7815e1d7-d0df-46fc-a0fd-c61c1a456752	3	intervention	2	12
7815e1d7-d0df-46fc-a0fd-c61c1a456752	4	intervention	2	12
7815e1d7-d0df-46fc-a0fd-c61c1a456752	5	intervention	3	13
7815e1d7-d0df-46fc-a0fd-c61c1a456752	6	intervention	3	13
38a6c3d1-16c4-4fad-8440-5265f1487461	1	control	1	4.8
38a6c3d1-16c4-4fad-8440-5265f1487461	2	control	1	4.8
38a6c3d1-16c4-4fad-8440-5265f1487461	3	control	1	4.8
38a6c3d1-16c4-4fad-8440-5265f1487461	4	control	1	4.8
38a6c3d1-16c4-4fad-8440-5265f1487461	5	control	1	4.8
38a6c3d1-16c4-4fad-8440-5265f1487461	6	control	1	4.8
ecb228b4-3861-4ced-a801-ce69064572ec	1	intervention	3	44
ecb228b4-3861-4ced-a801-ce69064572ec	2	intervention	4	63
ecb228b4-3861-4ced-a801-ce69064572ec	3	intervention	4	63
ecb228b4-3861-4ced-a801-ce69064572ec	4	intervention	4	63
ecb228b4-3861-4ced-a801-ce69064572ec	5	intervention	4	63
ecb228b4-3861-4ced-a801-ce69064572ec	6	intervention	4	63
3e7ff146-f2c1-46fb-832f-f7ecf5e49bf5	1	intervention	1	24
3e7ff146-f2c1-46fb-832f-f7ecf5e49bf5	2	intervention	1	24
3e7ff146-f2c1-46fb-832f-f7ecf5e49bf5	3	intervention	1	24
3e7ff146-f2c1-46fb-832f-f7ecf5e49bf5	4	intervention	1	24
3e7ff146-f2c1-46fb-832f-f7ecf5e49bf5	5	intervention	1	24
3e7ff146-f2c1-46fb-832f-f7ecf5e49bf5	6	intervention	1	24
e56a4ed0-4b58-4f0a-8cb4-636866485d71	1	intervention	3	26
e56a4ed0-4b58-4f0a-8cb4-636866485d71	2	intervention	4	27
e56a4ed0-4b58-4f0a-8cb4-636866485d71	3	intervention	4	27
e56a4ed0-4b58-4f0a-8cb4-636866485d71	4	intervention	4	27
e56a4ed0-4b58-4f0a-8cb4-636866485d71	5	intervention	4	27
e56a4ed0-4b58-4f0a-8cb4-636866485d71	6	intervention	4	27
c4344fcb-31ff-4e38-a2d4-17b57b6b019f	1	intervention	1	26
c4344fcb-31ff-4e38-a2d4-17b57b6b019f	2	intervention	2	43
c4344fcb-31ff-4e38-a2d4-17b57b6b019f	3	intervention	2	43
c4344fcb-31ff-4e38-a2d4-17b57b6b019f	4	intervention	3	48
c4344fcb-31ff-4e38-a2d4-17b57b6b019f	5	intervention	4	58
c4344fcb-31ff-4e38-a2d4-17b57b6b019f	6	intervention	7	65
3cc67b0c-3a5d-4603-913d-b0c77ed51e46	1	intervention	3	28
3cc67b0c-3a5d-4603-913d-b0c77ed51e46	2	intervention	5	34
3cc67b0c-3a5d-4603-913d-b0c77ed51e46	3	intervention	8	37
3cc67b0c-3a5d-4603-913d-b0c77ed51e46	4	intervention	9	38
3cc67b0c-3a5d-4603-913d-b0c77ed51e46	5	intervention	11	44
3cc67b0c-3a5d-4603-913d-b0c77ed51e46	6	intervention	11	44
0331aa0e-bc56-4700-a70c-1c184a2f161f	1	intervention	3	21
[truncated: 1,187 more rows]

## Sheet: Figure 4a
participant_id	group	week	measure	score_change_from_baseline
8ee0b53b-c692-4f68-96df-52847ba4999a	intervention	0	GAD-7	0
8ee0b53b-c692-4f68-96df-52847ba4999a	intervention	1	GAD-7	0
8ee0b53b-c692-4f68-96df-52847ba4999a	intervention	2	GAD-7	0
8ee0b53b-c692-4f68-96df-52847ba4999a	intervention	3	GAD-7	0
8ee0b53b-c692-4f68-96df-52847ba4999a	intervention	4	GAD-7	0
8ee0b53b-c692-4f68-96df-52847ba4999a	intervention	5	GAD-7	0
8ee0b53b-c692-4f68-96df-52847ba4999a	intervention	6	GAD-7	0
595317fb-e5b4-4a3f-be20-dcd58c30a65f	intervention	0	GAD-7	0
595317fb-e5b4-4a3f-be20-dcd58c30a65f	intervention	1	GAD-7	-3
595317fb-e5b4-4a3f-be20-dcd58c30a65f	intervention	2	GAD-7	-1
595317fb-e5b4-4a3f-be20-dcd58c30a65f	intervention	3	GAD-7	-1
595317fb-e5b4-4a3f-be20-dcd58c30a65f	intervention	4	GAD-7	-3
595317fb-e5b4-4a3f-be20-dcd58c30a65f	intervention	5	GAD-7	-3
595317fb-e5b4-4a3f-be20-dcd58c30a65f	intervention	6	GAD-7	-2
2f3ec776-70ac-4002-aacf-6f5e9cc82c07	intervention	0	GAD-7	0
2f3ec776-70ac-4002-aacf-6f5e9cc82c07	intervention	1	GAD-7	1
2f3ec776-70ac-4002-aacf-6f5e9cc82c07	intervention	2	GAD-7	2
2f3ec776-70ac-4002-aacf-6f5e9cc82c07	intervention	3	GAD-7	0
2f3ec776-70ac-4002-aacf-6f5e9cc82c07	intervention	4	GAD-7	0
2f3ec776-70ac-4002-aacf-6f5e9cc82c07	intervention	5	GAD-7	0
2f3ec776-70ac-4002-aacf-6f5e9cc82c07	intervention	6	GAD-7	1
fcbd0a71-3982-4e21-b4a7-b38fd9dfabfb	intervention	0	GAD-7	0
fcbd0a71-3982-4e21-b4a7-b38fd9dfabfb	intervention	1	GAD-7	-1
fcbd0a71-3982-4e21-b4a7-b38fd9dfabfb	intervention	2	GAD-7	2
fcbd0a71-3982-4e21-b4a7-b38fd9dfabfb	intervention	3	GAD-7	4
fcbd0a71-3982-4e21-b4a7-b38fd9dfabfb	intervention	4	GAD-7	1
fcbd0a71-3982-4e21-b4a7-b38fd9dfabfb	intervention	5	GAD-7	-1
fcbd0a71-3982-4e21-b4a7-b38fd9dfabfb	intervention	6	GAD-7	-1
9f0412de-3ead-48f3-9468-1046224a790a	intervention	0	GAD-7	0
9f0412de-3ead-48f3-9468-1046224a790a	intervention	1	GAD-7	1
9f0412de-3ead-48f3-9468-1046224a790a	intervention	2	GAD-7	-1
9f0412de-3ead-48f3-9468-1046224a790a	intervention	3	GAD-7	-1
9f0412de-3ead-48f3-9468-1046224a790a	intervention	4	GAD-7	-1
9f0412de-3ead-48f3-9468-1046224a790a	intervention	5	GAD-7	0
9f0412de-3ead-48f3-9468-1046224a790a	intervention	6	GAD-7	0
96bd0221-b4ea-44d9-af8b-086d907ceba2	intervention	0	GAD-7	0
96bd0221-b4ea-44d9-af8b-086d907ceba2	intervention	1	GAD-7	0
96bd0221-b4ea-44d9-af8b-086d907ceba2	intervention	2	GAD-7	-1
96bd0221-b4ea-44d9-af8b-086d907ceba2	intervention	3	GAD-7	-1
96bd0221-b4ea-44d9-af8b-086d907ceba2	intervention	4	GAD-7	0
96bd0221-b4ea-44d9-af8b-086d907ceba2	intervention	5	GAD-7	0
96bd0221-b4ea-44d9-af8b-086d907ceba2	intervention	6	GAD-7	-1
e4d43346-dc4b-40b5-b630-e0edc4eee3b4	intervention	0	GAD-7	0
e4d43346-dc4b-40b5-b630-e0edc4eee3b4	intervention	1	GAD-7	-4
e4d43346-dc4b-40b5-b630-e0edc4eee3b4	intervention	2	GAD-7	-3
e4d43346-dc4b-40b5-b630-e0edc4eee3b4	intervention	3	GAD-7	-6
e4d43346-dc4b-40b5-b630-e0edc4eee3b4	intervention	4	GAD-7	-6
e4d43346-dc4b-40b5-b630-e0edc4eee3b4	intervention	5	GAD-7	-1
e4d43346-dc4b-40b5-b630-e0edc4eee3b4	intervention	6	GAD-7	-5
38cfd4f3-bf55-4c2a-847b-794608a67ff2	intervention	0	GAD-7	0
38cfd4f3-bf55-4c2a-847b-794608a67ff2	intervention	1	GAD-7	1
38cfd4f3-bf55-4c2a-847b-794608a67ff2	intervention	2	GAD-7	-2
38cfd4f3-bf55-4c2a-847b-794608a67ff2	intervention	3	GAD-7	-5
38cfd4f3-bf55-4c2a-847b-794608a67ff2	intervention	4	GAD-7	-5
38cfd4f3-bf55-4c2a-847b-794608a67ff2	intervention	5	GAD-7	-3
38cfd4f3-bf55-4c2a-847b-794608a67ff2	intervention	6	GAD-7	-2
255a149d-eaa4-422d-b554-70b57a0c409e	intervention	0	GAD-7	0
255a149d-eaa4-422d-b554-70b57a0c409e	intervention	1	GAD-7	-1
255a149d-eaa4-422d-b554-70b57a0c409e	intervention	2	GAD-7	5
255a149d-eaa4-422d-b554-70b57a0c409e	intervention	3	GAD-7	-3
255a149d-eaa4-422d-b554-70b57a0c409e	intervention	4	GAD-7	-1
255a149d-eaa4-422d-b554-70b57a0c409e	intervention	5	GAD-7	0
255a149d-eaa4-422d-b554-70b57a0c409e	intervention	6	GAD-7	-2
bb760c06-8508-4389-8a89-10698284049c	intervention	0	GAD-7	0
bb760c06-8508-4389-8a89-10698284049c	intervention	1	GAD-7	2
bb760c06-8508-4389-8a89-10698284049c	intervention	2	GAD-7	-1
bb760c06-8508-4389-8a89-10698284049c	intervention	3	GAD-7	0
bb760c06-8508-4389-8a89-10698284049c	intervention	4	GAD-7	0
bb760c06-8508-4389-8a89-10698284049c	intervention	5	GAD-7	-3
bb760c06-8508-4389-8a89-10698284049c	intervention	6	GAD-7	-6
e087177b-02f5-46dd-99d4-6881f4194d38	intervention	0	GAD-7	0
e087177b-02f5-46dd-99d4-6881f4194d38	intervention	1	GAD-7	0
e087177b-02f5-46dd-99d4-6881f4194d38	intervention	2	GAD-7	0
e087177b-02f5-46dd-99d4-6881f4194d38	intervention	3	GAD-7	-7
e087177b-02f5-46dd-99d4-6881f4194d38	intervention	4	GAD-7	-7
e087177b-02f5-46dd-99d4-6881f4194d38	intervention	5	GAD-7	-7
e087177b-02f5-46dd-99d4-6881f4194d38	intervention	6	GAD-7	-7
93aade2a-ee44-452e-8e9d-81abf7d1470f	intervention	0	GAD-7	0
93aade2a-ee44-452e-8e9d-81abf7d1470f	intervention	1	GAD-7	0
93aade2a-ee44-452e-8e9d-81abf7d1470f	intervention	2	GAD-7	0
93aade2a-ee44-452e-8e9d-81abf7d1470f	intervention	3	GAD-7	1
93aade2a-ee44-452e-8e9d-81abf7d1470f	intervention	4	GAD-7	1
93aade2a-ee44-452e-8e9d-81abf7d1470f	intervention	5	GAD-7	2
93aade2a-ee44-452e-8e9d-81abf7d1470f	intervention	6	GAD-7	1
af7d9b70-d286-4f68-901f-ab54625e6ee5	intervention	0	GAD-7	0
af7d9b70-d286-4f68-901f-ab54625e6ee5	intervention	1	GAD-7	-2
af7d9b70-d286-4f68-901f-ab54625e6ee5	intervention	2	GAD-7	-2
af7d9b70-d286-4f68-901f-ab54625e6ee5	intervention	3	GAD-7	4
af7d9b70-d286-4f68-901f-ab54625e6ee5	intervention	4	GAD-7	-4
af7d9b70-d286-4f68-901f-ab54625e6ee5	intervention	5	GAD-7	1
af7d9b70-d286-4f68-901f-ab54625e6ee5	intervention	6	GAD-7	1
7e669ec9-7b8e-4c76-90ee-5962e2ce25f9	intervention	0	GAD-7	0
62d69ab5-36dc-4717-8c8d-78cd63f5d0f5	intervention	0	GAD-7	0
62d69ab5-36dc-4717-8c8d-78cd63f5d0f5	intervention	1	GAD-7	-2
62d69ab5-36dc-4717-8c8d-78cd63f5d0f5	intervention	2	GAD-7	-6
62d69ab5-36dc-4717-8c8d-78cd63f5d0f5	intervention	3	GAD-7	-9
62d69ab5-36dc-4717-8c8d-78cd63f5d0f5	intervention	4	GAD-7	-8
62d69ab5-36dc-4717-8c8d-78cd63f5d0f5	intervention	5	GAD-7
62d69ab5-36dc-4717-8c8d-78cd63f5d0f5	intervention	6	GAD-7	-9
adfc401e-8bb3-4a45-990f-d0d3651f4082	intervention	0	GAD-7	0
adfc401e-8bb3-4a45-990f-d0d3651f4082	intervention	1	GAD-7	-6
adfc401e-8bb3-4a45-990f-d0d3651f4082	intervention	2	GAD-7	-9
adfc401e-8bb3-4a45-990f-d0d3651f4082	intervention	3	GAD-7	1
adfc401e-8bb3-4a45-990f-d0d3651f4082	intervention	4	GAD-7	-8
adfc401e-8bb3-4a45-990f-d0d3651f4082	intervention	5	GAD-7	-7
adfc401e-8bb3-4a45-990f-d0d3651f4082	intervention	6	GAD-7	-2
d6eab113-3ad7-4330-a6ec-dc77fc645694	intervention	0	GAD-7	0
d6eab113-3ad7-4330-a6ec-dc77fc645694	intervention	1	GAD-7	-1
d6eab113-3ad7-4330-a6ec-dc77fc645694	intervention	2	GAD-7	-1
d6eab113-3ad7-4330-a6ec-dc77fc645694	intervention	3	GAD-7	-1
d6eab113-3ad7-4330-a6ec-dc77fc645694	intervention	4	GAD-7	-4
d6eab113-3ad7-4330-a6ec-dc77fc645694	intervention	5	GAD-7	-1
d6eab113-3ad7-4330-a6ec-dc77fc645694	intervention	6	GAD-7
53ff5f51-be36-41b7-99b3-4fdf74203a5b	intervention	0	GAD-7	0
53ff5f51-be36-41b7-99b3-4fdf74203a5b	intervention	1	GAD-7	5
53ff5f51-be36-41b7-99b3-4fdf74203a5b	intervention	2	GAD-7	4
53ff5f51-be36-41b7-99b3-4fdf74203a5b	intervention	3	GAD-7	3
53ff5f51-be36-41b7-99b3-4fdf74203a5b	intervention	5	GAD-7	6
53ff5f51-be36-41b7-99b3-4fdf74203a5b	intervention	6	GAD-7	2
d7b066e6-a06c-4e2d-9bda-121b2d9cbb6c	intervention	0	GAD-7	0
d7b066e6-a06c-4e2d-9bda-121b2d9cbb6c	intervention	1	GAD-7	-2
d7b066e6-a06c-4e2d-9bda-121b2d9cbb6c	intervention	2	GAD-7	-5
d7b066e6-a06c-4e2d-9bda-121b2d9cbb6c	intervention	3	GAD-7	-2
d7b066e6-a06c-4e2d-9bda-121b2d9cbb6c	intervention	4	GAD-7	-6
d7b066e6-a06c-4e2d-9bda-121b2d9cbb6c	intervention	5	GAD-7	-2
d7b066e6-a06c-4e2d-9bda-121b2d9cbb6c	intervention	6	GAD-7	-5
0abf74e8-4fd0-4e1a-92f1-67c5feca80c3	intervention	0	GAD-7	0
0abf74e8-4fd0-4e1a-92f1-67c5feca80c3	intervention	1	GAD-7	11
0abf74e8-4fd0-4e1a-92f1-67c5feca80c3	intervention	2	GAD-7	-1
0abf74e8-4fd0-4e1a-92f1-67c5feca80c3	intervention	3	GAD-7	0
0abf74e8-4fd0-4e1a-92f1-67c5feca80c3	intervention	4	GAD-7	4
0abf74e8-4fd0-4e1a-92f1-67c5feca80c3	intervention	5	GAD-7	-4
0abf74e8-4fd0-4e1a-92f1-67c5feca80c3	intervention	6	GAD-7	-3
04eb168d-d04d-4b24-ad16-9daa6e9b9b20	intervention	0	GAD-7	0
04eb168d-d04d-4b24-ad16-9daa6e9b9b20	intervention	1	GAD-7	3
04eb168d-d04d-4b24-ad16-9daa6e9b9b20	intervention	2	GAD-7	1
04eb168d-d04d-4b24-ad16-9daa6e9b9b20	intervention	3	GAD-7	4
04eb168d-d04d-4b24-ad16-9daa6e9b9b20	intervention	4	GAD-7	-2
04eb168d-d04d-4b24-ad16-9daa6e9b9b20	intervention	5	GAD-7	-2
04eb168d-d04d-4b24-ad16-9daa6e9b9b20	intervention	6	GAD-7	-2
8cbd812d-06f2-49c6-b7b0-d8509c207fc7	intervention	0	GAD-7	0
8cbd812d-06f2-49c6-b7b0-d8509c207fc7	intervention	1	GAD-7	-4
8cbd812d-06f2-49c6-b7b0-d8509c207fc7	intervention	2	GAD-7	-3
8cbd812d-06f2-49c6-b7b0-d8509c207fc7	intervention	3	GAD-7	-4
8cbd812d-06f2-49c6-b7b0-d8509c207fc7	intervention	4	GAD-7	-3
8cbd812d-06f2-49c6-b7b0-d8509c207fc7	intervention	5	GAD-7	-3
8cbd812d-06f2-49c6-b7b0-d8509c207fc7	intervention	6	GAD-7	-5
1eeb3e44-6795-4896-bace-d7ea353cce07	intervention	0	GAD-7	0
1eeb3e44-6795-4896-bace-d7ea353cce07	intervention	1	GAD-7	-2
1eeb3e44-6795-4896-bace-d7ea353cce07	intervention	2	GAD-7	3
1eeb3e44-6795-4896-bace-d7ea353cce07	intervention	3	GAD-7	-2
1eeb3e44-6795-4896-bace-d7ea353cce07	intervention	4	GAD-7	3
1eeb3e44-6795-4896-bace-d7ea353cce07	intervention	5	GAD-7	-1
1eeb3e44-6795-4896-bace-d7ea353cce07	intervention	6	GAD-7	-3
f2a39554-3766-464a-bfc4-283a2d7a24d2	intervention	0	GAD-7	0
98625b4f-d5a6-40b9-b9a0-d893b6aa1e52	intervention	0	GAD-7	0
98625b4f-d5a6-40b9-b9a0-d893b6aa1e52	intervention	1	GAD-7	-1
98625b4f-d5a6-40b9-b9a0-d893b6aa1e52	intervention	2	GAD-7	-1
98625b4f-d5a6-40b9-b9a0-d893b6aa1e52	intervention	3	GAD-7	0
98625b4f-d5a6-40b9-b9a0-d893b6aa1e52	intervention	4	GAD-7	-3
98625b4f-d5a6-40b9-b9a0-d893b6aa1e52	intervention	6	GAD-7	-2
8b53e9d3-73c1-4db5-97ec-ed6f4552f351	intervention	0	GAD-7	0
8b53e9d3-73c1-4db5-97ec-ed6f4552f351	intervention	1	GAD-7	-2
8b53e9d3-73c1-4db5-97ec-ed6f4552f351	intervention	2	GAD-7	-4
8b53e9d3-73c1-4db5-97ec-ed6f4552f351	intervention	3	GAD-7	-4
8b53e9d3-73c1-4db5-97ec-ed6f4552f351	intervention	4	GAD-7	-2
8b53e9d3-73c1-4db5-97ec-ed6f4552f351	intervention	5	GAD-7	-2
8b53e9d3-73c1-4db5-97ec-ed6f4552f351	intervention	6	GAD-7	-1
430c89ce-747b-4756-8cfa-6190c8c4641a	intervention	0	GAD-7	0
430c89ce-747b-4756-8cfa-6190c8c4641a	intervention	1	GAD-7	-7
430c89ce-747b-4756-8cfa-6190c8c4641a	intervention	2	GAD-7	-4
430c89ce-747b-4756-8cfa-6190c8c4641a	intervention	3	GAD-7	-2
430c89ce-747b-4756-8cfa-6190c8c4641a	intervention	5	GAD-7	-3
430c89ce-747b-4756-8cfa-6190c8c4641a	intervention	6	GAD-7	-3
0e6aa413-3957-4085-917e-21f08fde9d7b	intervention	0	GAD-7	0
0e6aa413-3957-4085-917e-21f08fde9d7b	intervention	1	GAD-7	-5
0e6aa413-3957-4085-917e-21f08fde9d7b	intervention	2	GAD-7	-15
0e6aa413-3957-4085-917e-21f08fde9d7b	intervention	3	GAD-7	-17
0e6aa413-3957-4085-917e-21f08fde9d7b	intervention	4	GAD-7	-17
0e6aa413-3957-4085-917e-21f08fde9d7b	intervention	5	GAD-7	-18
0e6aa413-3957-4085-917e-21f08fde9d7b	intervention	6	GAD-7	-14
c0b11382-f9d6-4a4d-b6f7-8580111d4ac5	intervention	0	GAD-7	0
c0b11382-f9d6-4a4d-b6f7-8580111d4ac5	intervention	1	GAD-7	-3
c0b11382-f9d6-4a4d-b6f7-8580111d4ac5	intervention	2	GAD-7	-4
c0b11382-f9d6-4a4d-b6f7-8580111d4ac5	intervention	3	GAD-7	-3
c0b11382-f9d6-4a4d-b6f7-8580111d4ac5	intervention	4	GAD-7	-4
c0b11382-f9d6-4a4d-b6f7-8580111d4ac5	intervention	5	GAD-7	0
c0b11382-f9d6-4a4d-b6f7-8580111d4ac5	intervention	6	GAD-7	-4
c01c8a72-63af-4ec9-8717-dd2af7301eab	intervention	0	GAD-7	0
c01c8a72-63af-4ec9-8717-dd2af7301eab	intervention	1	GAD-7	-1
c01c8a72-63af-4ec9-8717-dd2af7301eab	intervention	2	GAD-7	-8
c01c8a72-63af-4ec9-8717-dd2af7301eab	intervention	3	GAD-7	-8
c01c8a72-63af-4ec9-8717-dd2af7301eab	intervention	4	GAD-7	-8
c01c8a72-63af-4ec9-8717-dd2af7301eab	intervention	5	GAD-7	13
c01c8a72-63af-4ec9-8717-dd2af7301eab	intervention	6	GAD-7	-5
258b014f-9e5a-4d6e-8991-3395dd1fee8b	intervention	0	GAD-7	0
258b014f-9e5a-4d6e-8991-3395dd1fee8b	intervention	1	GAD-7
a5468c5d-c11e-452c-897d-22c23c1e778b	intervention	0	GAD-7	0
a5468c5d-c11e-452c-897d-22c23c1e778b	intervention	1	GAD-7	-3
a5468c5d-c11e-452c-897d-22c23c1e778b	intervention	2	GAD-7	-3
a5468c5d-c11e-452c-897d-22c23c1e778b	intervention	3	GAD-7	-1
a5468c5d-c11e-452c-897d-22c23c1e778b	intervention	4	GAD-7	-5
a5468c5d-c11e-452c-897d-22c23c1e778b	intervention	6	GAD-7	-1
18c1f0f9-00bf-4741-a797-6c4825431fb4	intervention	0	GAD-7	0
18c1f0f9-00bf-4741-a797-6c4825431fb4	intervention	1	GAD-7	1
18c1f0f9-00bf-4741-a797-6c4825431fb4	intervention	2	GAD-7	1
18c1f0f9-00bf-4741-a797-6c4825431fb4	intervention	3	GAD-7	-2
18c1f0f9-00bf-4741-a797-6c4825431fb4	intervention	4	GAD-7	2
18c1f0f9-00bf-4741-a797-6c4825431fb4	intervention	5	GAD-7	1
18c1f0f9-00bf-4741-a797-6c4825431fb4	intervention	6	GAD-7	0
ec5c03df-042d-4065-987a-e4724f963014	intervention	0	GAD-7	0
ec5c03df-042d-4065-987a-e4724f963014	intervention	1	GAD-7	-5
ec5c03df-042d-4065-987a-e4724f963014	intervention	2	GAD-7	-7
ec5c03df-042d-4065-987a-e4724f963014	intervention	3	GAD-7	-7
ec5c03df-042d-4065-987a-e4724f963014	intervention	4	GAD-7	-7
ec5c03df-042d-4065-987a-e4724f963014	intervention	5	GAD-7	-8
ec5c03df-042d-4065-987a-e4724f963014	intervention	6	GAD-7	-7
7174196e-b570-473c-89a2-ea253ed3451d	intervention	0	GAD-7	0
7174196e-b570-473c-89a2-ea253ed3451d	intervention	1	GAD-7	-2
7174196e-b570-473c-89a2-ea253ed3451d	intervention	2	GAD-7	0
7174196e-b570-473c-89a2-ea253ed3451d	intervention	3	GAD-7	1
7174196e-b570-473c-89a2-ea253ed3451d	intervention	4	GAD-7	1
7174196e-b570-473c-89a2-ea253ed3451d	intervention	5	GAD-7	0
7174196e-b570-473c-89a2-ea253ed3451d	intervention	6	GAD-7	-1
ad671c41-bd27-4aec-869e-0257c2600fce	intervention	0	GAD-7	0
ad671c41-bd27-4aec-869e-0257c2600fce	intervention	1	GAD-7	-1
ad671c41-bd27-4aec-869e-0257c2600fce	intervention	2	GAD-7	-3
ad671c41-bd27-4aec-869e-0257c2600fce	intervention	3	GAD-7	-2
71366317-2030-4f54-a701-c5ce530d7bb1	intervention	0	GAD-7	0
71366317-2030-4f54-a701-c5ce530d7bb1	intervention	1	GAD-7	-5
71366317-2030-4f54-a701-c5ce530d7bb1	intervention	3	GAD-7	-6
71366317-2030-4f54-a701-c5ce530d7bb1	intervention	4	GAD-7	-6
71366317-2030-4f54-a701-c5ce530d7bb1	intervention	5	GAD-7	-6
addee383-4703-444a-b195-db80ac344cf9	intervention	0	GAD-7	0
addee383-4703-444a-b195-db80ac344cf9	intervention	1	GAD-7	-1
addee383-4703-444a-b195-db80ac344cf9	intervention	3	GAD-7	7
addee383-4703-444a-b195-db80ac344cf9	intervention	5	GAD-7	0
addee383-4703-444a-b195-db80ac344cf9	intervention	6	GAD-7	2
b9a20d6c-b647-4b5e-9fcd-85fd429e7728	intervention	0	GAD-7	0
b9a20d6c-b647-4b5e-9fcd-85fd429e7728	intervention	1	GAD-7	-4
b9a20d6c-b647-4b5e-9fcd-85fd429e7728	intervention	2	GAD-7	-4
b9a20d6c-b647-4b5e-9fcd-85fd429e7728	intervention	3	GAD-7	-4
b9a20d6c-b647-4b5e-9fcd-85fd429e7728	intervention	4	GAD-7	-4
b9a20d6c-b647-4b5e-9fcd-85fd429e7728	intervention	5	GAD-7	-4
6f5a55dd-9dbb-4f1f-95e1-c31bcb919bfa	intervention	0	GAD-7	0
5476562e-9e78-497b-bd47-0c6adb16b817	intervention	0	GAD-7	0
5476562e-9e78-497b-bd47-0c6adb16b817	intervention	1	GAD-7	1
5476562e-9e78-497b-bd47-0c6adb16b817	intervention	2	GAD-7	0
5476562e-9e78-497b-bd47-0c6adb16b817	intervention	3	GAD-7	-2
5476562e-9e78-497b-bd47-0c6adb16b817	intervention	4	GAD-7	0
5476562e-9e78-497b-bd47-0c6adb16b817	intervention	5	GAD-7	-1
5476562e-9e78-497b-bd47-0c6adb16b817	intervention	6	GAD-7	-2
72cbce1b-c211-4620-8e2e-9cdfb57efb5f	intervention	0	GAD-7	0
72cbce1b-c211-4620-8e2e-9cdfb57efb5f	intervention	1	GAD-7	-1
72cbce1b-c211-4620-8e2e-9cdfb57efb5f	intervention	2	GAD-7	0
72cbce1b-c211-4620-8e2e-9cdfb57efb5f	intervention	3	GAD-7	1
72cbce1b-c211-4620-8e2e-9cdfb57efb5f	intervention	4	GAD-7	0
72cbce1b-c211-4620-8e2e-9cdfb57efb5f	intervention	5	GAD-7	-1
72cbce1b-c211-4620-8e2e-9cdfb57efb5f	intervention	6	GAD-7	-3
b635f915-8f3e-4928-bb7f-555f27b3f675	intervention	0	GAD-7	0
b635f915-8f3e-4928-bb7f-555f27b3f675	intervention	1	GAD-7	0
b635f915-8f3e-4928-bb7f-555f27b3f675	intervention	2	GAD-7	1
b635f915-8f3e-4928-bb7f-555f27b3f675	intervention	3	GAD-7	1
b635f915-8f3e-4928-bb7f-555f27b3f675	intervention	4	GAD-7	1
b635f915-8f3e-4928-bb7f-555f27b3f675	intervention	5	GAD-7	1
b635f915-8f3e-4928-bb7f-555f27b3f675	intervention	6	GAD-7	1
0d247528-d9ab-49f9-b718-d244602f795e	intervention	0	GAD-7	0
0d247528-d9ab-49f9-b718-d244602f795e	intervention	1	GAD-7	-3
0d247528-d9ab-49f9-b718-d244602f795e	intervention	2	GAD-7	-4
0d247528-d9ab-49f9-b718-d244602f795e	intervention	3	GAD-7	-7
a1e02843-033d-4085-ae43-54a17b86c2f6	intervention	0	GAD-7	0
a1e02843-033d-4085-ae43-54a17b86c2f6	intervention	1	GAD-7	3
a1e02843-033d-4085-ae43-54a17b86c2f6	intervention	3	GAD-7	0
a1e02843-033d-4085-ae43-54a17b86c2f6	intervention	4	GAD-7	0
a1e02843-033d-4085-ae43-54a17b86c2f6	intervention	5	GAD-7	0
a1e02843-033d-4085-ae43-54a17b86c2f6	intervention	6	GAD-7	0
1250760c-6d13-4cf6-93f7-60c8d43f2cc5	intervention	0	GAD-7	0
1250760c-6d13-4cf6-93f7-60c8d43f2cc5	intervention	1	GAD-7	-3
1250760c-6d13-4cf6-93f7-60c8d43f2cc5	intervention	2	GAD-7	-3
1250760c-6d13-4cf6-93f7-60c8d43f2cc5	intervention	3	GAD-7	-6
1250760c-6d13-4cf6-93f7-60c8d43f2cc5	intervention	4	GAD-7	-7
1250760c-6d13-4cf6-93f7-60c8d43f2cc5	intervention	5	GAD-7	-6
1250760c-6d13-4cf6-93f7-60c8d43f2cc5	intervention	6	GAD-7
341e767f-2930-4d07-b6a5-0128a8c67b14	intervention	0	GAD-7	0
341e767f-2930-4d07-b6a5-0128a8c67b14	intervention	1	GAD-7	-1
341e767f-2930-4d07-b6a5-0128a8c67b14	intervention	2	GAD-7	-1
341e767f-2930-4d07-b6a5-0128a8c67b14	intervention	3	GAD-7	-2
341e767f-2930-4d07-b6a5-0128a8c67b14	intervention	4	GAD-7	-4
341e767f-2930-4d07-b6a5-0128a8c67b14	intervention	5	GAD-7	-4
341e767f-2930-4d07-b6a5-0128a8c67b14	intervention	6	GAD-7	-4
1928b4e8-e6d0-4be7-a41c-5fa32fe63280	intervention	0	GAD-7	0
1928b4e8-e6d0-4be7-a41c-5fa32fe63280	intervention	1	GAD-7
127aa831-1ebf-4ad6-b6e8-4f745c4c27d1	intervention	0	GAD-7	0
127aa831-1ebf-4ad6-b6e8-4f745c4c27d1	intervention	1	GAD-7	0
127aa831-1ebf-4ad6-b6e8-4f745c4c27d1	intervention	2	GAD-7	-2
127aa831-1ebf-4ad6-b6e8-4f745c4c27d1	intervention	3	GAD-7	-2
127aa831-1ebf-4ad6-b6e8-4f745c4c27d1	intervention	4	GAD-7	-3
127aa831-1ebf-4ad6-b6e8-4f745c4c27d1	intervention	5	GAD-7	-4
127aa831-1ebf-4ad6-b6e8-4f745c4c27d1	intervention	6	GAD-7	-2
ab728013-aabd-4f68-8ed9-42f6fc26b785	intervention	0	GAD-7	0
ab728013-aabd-4f68-8ed9-42f6fc26b785	intervention	1	GAD-7	-1
ab728013-aabd-4f68-8ed9-42f6fc26b785	intervention	2	GAD-7	-2
ab728013-aabd-4f68-8ed9-42f6fc26b785	intervention	3	GAD-7	-2
ab728013-aabd-4f68-8ed9-42f6fc26b785	intervention	4	GAD-7	-4
ab728013-aabd-4f68-8ed9-42f6fc26b785	intervention	5	GAD-7	-4
ab728013-aabd-4f68-8ed9-42f6fc26b785	intervention	6	GAD-7	-5
34020606-bf1d-4750-92f1-e6a5020dcb0c	intervention	0	GAD-7	0
34020606-bf1d-4750-92f1-e6a5020dcb0c	intervention	1	GAD-7	-3
34020606-bf1d-4750-92f1-e6a5020dcb0c	intervention	2	GAD-7	-2
34020606-bf1d-4750-92f1-e6a5020dcb0c	intervention	3	GAD-7	-3
34020606-bf1d-4750-92f1-e6a5020dcb0c	intervention	4	GAD-7	-3
34020606-bf1d-4750-92f1-e6a5020dcb0c	intervention	5	GAD-7	-1
34020606-bf1d-4750-92f1-e6a5020dcb0c	intervention	6	GAD-7	-2
1d570d1b-28af-4aa8-bd69-39ac369b190b	intervention	0	GAD-7	0
1d570d1b-28af-4aa8-bd69-39ac369b190b	intervention	1	GAD-7	4
1d570d1b-28af-4aa8-bd69-39ac369b190b	intervention	2	GAD-7	1
1d570d1b-28af-4aa8-bd69-39ac369b190b	intervention	3	GAD-7	0
1d570d1b-28af-4aa8-bd69-39ac369b190b	intervention	4	GAD-7	2
1d570d1b-28af-4aa8-bd69-39ac369b190b	intervention	5	GAD-7	5
1d570d1b-28af-4aa8-bd69-39ac369b190b	intervention	6	GAD-7	4
e17644d4-7089-4e4b-8a62-aead129f769c	intervention	0	GAD-7	0
e17644d4-7089-4e4b-8a62-aead129f769c	intervention	1	GAD-7	-4
e17644d4-7089-4e4b-8a62-aead129f769c	intervention	2	GAD-7	-3
e17644d4-7089-4e4b-8a62-aead129f769c	intervention	3	GAD-7	-5
e17644d4-7089-4e4b-8a62-aead129f769c	intervention	4	GAD-7	-5
e17644d4-7089-4e4b-8a62-aead129f769c	intervention	5	GAD-7	-4
e17644d4-7089-4e4b-8a62-aead129f769c	intervention	6	GAD-7	-3
4156d2ff-d752-49ea-b1af-37a752241a9f	intervention	0	GAD-7	0
4156d2ff-d752-49ea-b1af-37a752241a9f	intervention	1	GAD-7	1
4156d2ff-d752-49ea-b1af-37a752241a9f	intervention	2	GAD-7	-1
4156d2ff-d752-49ea-b1af-37a752241a9f	intervention	3	GAD-7	0
4156d2ff-d752-49ea-b1af-37a752241a9f	intervention	4	GAD-7	3
4156d2ff-d752-49ea-b1af-37a752241a9f	intervention	5	GAD-7	0
4156d2ff-d752-49ea-b1af-37a752241a9f	intervention	6	GAD-7	2
a032a121-d7ae-4d66-8b13-6a7fbedb55d0	intervention	0	GAD-7	0
a032a121-d7ae-4d66-8b13-6a7fbedb55d0	intervention	1	GAD-7	-2
d86987fe-407a-40ec-b7c7-be6282c19c9e	intervention	0	GAD-7	0
d86987fe-407a-40ec-b7c7-be6282c19c9e	intervention	1	GAD-7	1
d86987fe-407a-40ec-b7c7-be6282c19c9e	intervention	2	GAD-7	-5
d86987fe-407a-40ec-b7c7-be6282c19c9e	intervention	3	GAD-7	-5
d86987fe-407a-40ec-b7c7-be6282c19c9e	intervention	4	GAD-7	-5
cc487540-4bc9-4d29-8942-7d80eb557fd4	intervention	0	GAD-7	0
cc487540-4bc9-4d29-8942-7d80eb557fd4	intervention	1	GAD-7	0
cc487540-4bc9-4d29-8942-7d80eb557fd4	intervention	2	GAD-7	5
cc487540-4bc9-4d29-8942-7d80eb557fd4	intervention	3	GAD-7	-1
cc487540-4bc9-4d29-8942-7d80eb557fd4	intervention	4	GAD-7	-7
cc487540-4bc9-4d29-8942-7d80eb557fd4	intervention	5	GAD-7	0
cc487540-4bc9-4d29-8942-7d80eb557fd4	intervention	6	GAD-7	0
e972f1c3-5810-46d7-9f41-eaca2dfeeae0	intervention	0	GAD-7	0
e972f1c3-5810-46d7-9f41-eaca2dfeeae0	intervention	1	GAD-7	0
e972f1c3-5810-46d7-9f41-eaca2dfeeae0	intervention	2	GAD-7	-1
e972f1c3-5810-46d7-9f41-eaca2dfeeae0	intervention	3	GAD-7	0
e972f1c3-5810-46d7-9f41-eaca2dfeeae0	intervention	4	GAD-7	-2
e972f1c3-5810-46d7-9f41-eaca2dfeeae0	intervention	5	GAD-7	-3
e972f1c3-5810-46d7-9f41-eaca2dfeeae0	intervention	6	GAD-7	0
ae939628-51cd-4d50-8f10-e798df0f33a6	intervention	0	GAD-7	0
ae939628-51cd-4d50-8f10-e798df0f33a6	intervention	1	GAD-7	-2
ae939628-51cd-4d50-8f10-e798df0f33a6	intervention	2	GAD-7	-3
ae939628-51cd-4d50-8f10-e798df0f33a6	intervention	3	GAD-7	-3
ae939628-51cd-4d50-8f10-e798df0f33a6	intervention	4	GAD-7	-3
ae939628-51cd-4d50-8f10-e798df0f33a6	intervention	5	GAD-7	-1
ae939628-51cd-4d50-8f10-e798df0f33a6	intervention	6	GAD-7	-1
3fff0818-5d13-4e05-a723-f0f0cfbc70bf	intervention	0	GAD-7	0
3fff0818-5d13-4e05-a723-f0f0cfbc70bf	intervention	1	GAD-7	-3
3fff0818-5d13-4e05-a723-f0f0cfbc70bf	intervention	2	GAD-7	-1
3fff0818-5d13-4e05-a723-f0f0cfbc70bf	intervention	3	GAD-7	-4
3fff0818-5d13-4e05-a723-f0f0cfbc70bf	intervention	4	GAD-7	-5
3fff0818-5d13-4e05-a723-f0f0cfbc70bf	intervention	5	GAD-7	-3
3fff0818-5d13-4e05-a723-f0f0cfbc70bf	intervention	6	GAD-7	-3
b4dc4702-b5fa-45ee-842e-7a0136708844	intervention	0	GAD-7	0
b4dc4702-b5fa-45ee-842e-7a0136708844	intervention	1	GAD-7	-1
b4dc4702-b5fa-45ee-842e-7a0136708844	intervention	2	GAD-7	0
b4dc4702-b5fa-45ee-842e-7a0136708844	intervention	3	GAD-7	0
b4dc4702-b5fa-45ee-842e-7a0136708844	intervention	4	GAD-7	-4
b4dc4702-b5fa-45ee-842e-7a0136708844	intervention	5	GAD-7	-6
b4dc4702-b5fa-45ee-842e-7a0136708844	intervention	6	GAD-7	-3
9dff2970-3490-4e77-9f41-2ea855419d4e	intervention	0	GAD-7	0
9dff2970-3490-4e77-9f41-2ea855419d4e	intervention	1	GAD-7	0
9dff2970-3490-4e77-9f41-2ea855419d4e	intervention	3	GAD-7	-3
9dff2970-3490-4e77-9f41-2ea855419d4e	intervention	4	GAD-7	-4
ba3b3874-0283-43e3-856c-3e5a8e1a3d55	intervention	0	GAD-7	0
ba3b3874-0283-43e3-856c-3e5a8e1a3d55	intervention	1	GAD-7	-1
ba3b3874-0283-43e3-856c-3e5a8e1a3d55	intervention	2	GAD-7	-5
ba3b3874-0283-43e3-856c-3e5a8e1a3d55	intervention	3	GAD-7	2
ba3b3874-0283-43e3-856c-3e5a8e1a3d55	intervention	4	GAD-7	-6
ba3b3874-0283-43e3-856c-3e5a8e1a3d55	intervention	5	GAD-7	-3
ba3b3874-0283-43e3-856c-3e5a8e1a3d55	intervention	6	GAD-7	-2
7bd48485-7dec-4cef-9487-27186cb6b784	intervention	0	GAD-7	0
04cfb3f6-0b7b-469a-ac1d-4ed87a10ee68	intervention	0	GAD-7	0
04cfb3f6-0b7b-469a-ac1d-4ed87a10ee68	intervention	1	GAD-7	0
04cfb3f6-0b7b-469a-ac1d-4ed87a10ee68	intervention	2	GAD-7	-4
04cfb3f6-0b7b-469a-ac1d-4ed87a10ee68	intervention	3	GAD-7	-4
04cfb3f6-0b7b-469a-ac1d-4ed87a10ee68	intervention	6	GAD-7	-5
3fcfb79b-1a25-4505-8d41-40fc8797885e	intervention	0	GAD-7	0
3fcfb79b-1a25-4505-8d41-40fc8797885e	intervention	1	GAD-7	-4
3fcfb79b-1a25-4505-8d41-40fc8797885e	intervention	2	GAD-7	-1
3fcfb79b-1a25-4505-8d41-40fc8797885e	intervention	3	GAD-7	-5
3fcfb79b-1a25-4505-8d41-40fc8797885e	intervention	4	GAD-7	-5
3fcfb79b-1a25-4505-8d41-40fc8797885e	intervention	5	GAD-7	-7
3fcfb79b-1a25-4505-8d41-40fc8797885e	intervention	6	GAD-7	-5
1f2c4647-acb8-4649-8661-c03a2128e068	intervention	0	GAD-7	0
1f2c4647-acb8-4649-8661-c03a2128e068	intervention	1	GAD-7	1
1f2c4647-acb8-4649-8661-c03a2128e068	intervention	2	GAD-7	2
1f2c4647-acb8-4649-8661-c03a2128e068	intervention	3	GAD-7	2
1f2c4647-acb8-4649-8661-c03a2128e068	intervention	4	GAD-7	2
1f2c4647-acb8-4649-8661-c03a2128e068	intervention	5	GAD-7	2
1f2c4647-acb8-4649-8661-c03a2128e068	intervention	6	GAD-7	3
7a86068f-e8cb-48df-ac0b-0e2dfc919327	intervention	0	GAD-7	0
7a86068f-e8cb-48df-ac0b-0e2dfc919327	intervention	1	GAD-7	1
7a86068f-e8cb-48df-ac0b-0e2dfc919327	intervention	2	GAD-7	-2
7a86068f-e8cb-48df-ac0b-0e2dfc919327	intervention	3	GAD-7	-4
7a86068f-e8cb-48df-ac0b-0e2dfc919327	intervention	4	GAD-7
7a86068f-e8cb-48df-ac0b-0e2dfc919327	intervention	5	GAD-7	0
7a86068f-e8cb-48df-ac0b-0e2dfc919327	intervention	6	GAD-7	-5
b8e118b4-1e94-4b3e-8970-a099b47fbfe2	intervention	0	GAD-7	0
b8e118b4-1e94-4b3e-8970-a099b47fbfe2	intervention	1	GAD-7	-8
b8e118b4-1e94-4b3e-8970-a099b47fbfe2	intervention	2	GAD-7	-10
b8e118b4-1e94-4b3e-8970-a099b47fbfe2	intervention	6	GAD-7	5
eb2bd720-f46b-42bf-b828-52d659a78d3a	intervention	0	GAD-7	0
eb2bd720-f46b-42bf-b828-52d659a78d3a	intervention	1	GAD-7	-4
eb2bd720-f46b-42bf-b828-52d659a78d3a	intervention	2	GAD-7	-5
eb2bd720-f46b-42bf-b828-52d659a78d3a	intervention	3	GAD-7	-3
eb2bd720-f46b-42bf-b828-52d659a78d3a	intervention	4	GAD-7	-3
eb2bd720-f46b-42bf-b828-52d659a78d3a	intervention	5	GAD-7	-2
eb2bd720-f46b-42bf-b828-52d659a78d3a	intervention	6	GAD-7	-2
91726e0b-9211-4aff-bf10-7b65128093ad	intervention	0	GAD-7	0
91726e0b-9211-4aff-bf10-7b65128093ad	intervention	1	GAD-7	1
91726e0b-9211-4aff-bf10-7b65128093ad	intervention	2	GAD-7	0
91726e0b-9211-4aff-bf10-7b65128093ad	intervention	3	GAD-7	-1
91726e0b-9211-4aff-bf10-7b65128093ad	intervention	4	GAD-7	-1
91726e0b-9211-4aff-bf10-7b65128093ad	intervention	5	GAD-7	1
91726e0b-9211-4aff-bf10-7b65128093ad	intervention	6	GAD-7	2
bfb54679-e348-49b7-b26a-86b3f88f409b	intervention	0	GAD-7	0
bfb54679-e348-49b7-b26a-86b3f88f409b	intervention	1	GAD-7	-1
bfb54679-e348-49b7-b26a-86b3f88f409b	intervention	2	GAD-7	-5
bfb54679-e348-49b7-b26a-86b3f88f409b	intervention	3	GAD-7	-6
bfb54679-e348-49b7-b26a-86b3f88f409b	intervention	4	GAD-7	-6
bfb54679-e348-49b7-b26a-86b3f88f409b	intervention	5	GAD-7	-8
bfb54679-e348-49b7-b26a-86b3f88f409b	intervention	6	GAD-7	-8
84599357-f702-495e-96be-fe4b7d925e89	intervention	0	GAD-7	0
84599357-f702-495e-96be-fe4b7d925e89	intervention	1	GAD-7	2
84599357-f702-495e-96be-fe4b7d925e89	intervention	2	GAD-7	0
84599357-f702-495e-96be-fe4b7d925e89	intervention	3	GAD-7	-6
84599357-f702-495e-96be-fe4b7d925e89	intervention	4	GAD-7	0
84599357-f702-495e-96be-fe4b7d925e89	intervention	5	GAD-7	0
84599357-f702-495e-96be-fe4b7d925e89	intervention	6	GAD-7	-1
329e6555-4f4b-4802-8776-dba94b14b4f7	intervention	0	GAD-7	0
329e6555-4f4b-4802-8776-dba94b14b4f7	intervention	1	GAD-7	1
329e6555-4f4b-4802-8776-dba94b14b4f7	intervention	2	GAD-7	4
329e6555-4f4b-4802-8776-dba94b14b4f7	intervention	3	GAD-7	-1
329e6555-4f4b-4802-8776-dba94b14b4f7	intervention	4	GAD-7	-1
329e6555-4f4b-4802-8776-dba94b14b4f7	intervention	5	GAD-7	-6
329e6555-4f4b-4802-8776-dba94b14b4f7	intervention	6	GAD-7	-5
7596b0d0-6112-4c0c-b93b-cac073943f39	intervention	0	GAD-7	0
7596b0d0-6112-4c0c-b93b-cac073943f39	intervention	1	GAD-7	-2
7596b0d0-6112-4c0c-b93b-cac073943f39	intervention	2	GAD-7	4
7596b0d0-6112-4c0c-b93b-cac073943f39	intervention	3	GAD-7	3
7596b0d0-6112-4c0c-b93b-cac073943f39	intervention	4	GAD-7	3
7596b0d0-6112-4c0c-b93b-cac073943f39	intervention	5	GAD-7	-1
7596b0d0-6112-4c0c-b93b-cac073943f39	intervention	6	GAD-7	-1
7dfc58cb-b6d5-4508-b580-ac84ff8e2474	intervention	0	GAD-7	0
7dfc58cb-b6d5-4508-b580-ac84ff8e2474	intervention	1	GAD-7	-1
7dfc58cb-b6d5-4508-b580-ac84ff8e2474	intervention	2	GAD-7	-2
7dfc58cb-b6d5-4508-b580-ac84ff8e2474	intervention	3	GAD-7	-1
7dfc58cb-b6d5-4508-b580-ac84ff8e2474	intervention	4	GAD-7	-2
7dfc58cb-b6d5-4508-b580-ac84ff8e2474	intervention	5	GAD-7	0
7dfc58cb-b6d5-4508-b580-ac84ff8e2474	intervention	6	GAD-7	4
ea32abba-97bf-4953-8b61-935b05d523bd	intervention	0	GAD-7	0
ea32abba-97bf-4953-8b61-935b05d523bd	intervention	1	GAD-7	-1
ea32abba-97bf-4953-8b61-935b05d523bd	intervention	2	GAD-7	-3
ea32abba-97bf-4953-8b61-935b05d523bd	intervention	3	GAD-7	-2
ea32abba-97bf-4953-8b61-935b05d523bd	intervention	4	GAD-7	-2
ea32abba-97bf-4953-8b61-935b05d523bd	intervention	5	GAD-7	0
ea32abba-97bf-4953-8b61-935b05d523bd	intervention	6	GAD-7	2
e3e5b51f-f8e0-4be2-9152-a01381c2d8a9	intervention	0	GAD-7	0
e3e5b51f-f8e0-4be2-9152-a01381c2d8a9	intervention	1	GAD-7	-1
e3e5b51f-f8e0-4be2-9152-a01381c2d8a9	intervention	2	GAD-7	3
e3e5b51f-f8e0-4be2-9152-a01381c2d8a9	intervention	3	GAD-7	-5
e3e5b51f-f8e0-4be2-9152-a01381c2d8a9	intervention	4	GAD-7	-3
e3e5b51f-f8e0-4be2-9152-a01381c2d8a9	intervention	5	GAD-7	-3
e3e5b51f-f8e0-4be2-9152-a01381c2d8a9	intervention	6	GAD-7	-2
fba2cd67-4fe6-4c4a-91b0-666b83789ff5	intervention	0	GAD-7	0
fba2cd67-4fe6-4c4a-91b0-666b83789ff5	intervention	1	GAD-7	-1
fba2cd67-4fe6-4c4a-91b0-666b83789ff5	intervention	2	GAD-7	-1
fba2cd67-4fe6-4c4a-91b0-666b83789ff5	intervention	3	GAD-7	-5
fba2cd67-4fe6-4c4a-91b0-666b83789ff5	intervention	4	GAD-7	-3
fba2cd67-4fe6-4c4a-91b0-666b83789ff5	intervention	5	GAD-7	-1
fba2cd67-4fe6-4c4a-91b0-666b83789ff5	intervention	6	GAD-7	-1
67b38243-94d2-428d-9afb-e28640ba8069	intervention	0	GAD-7	0
67b38243-94d2-428d-9afb-e28640ba8069	intervention	1	GAD-7	-4
67b38243-94d2-428d-9afb-e28640ba8069	intervention	2	GAD-7	-1
67b38243-94d2-428d-9afb-e28640ba8069	intervention	3	GAD-7	-2
67b38243-94d2-428d-9afb-e28640ba8069	intervention	4	GAD-7	-1
67b38243-94d2-428d-9afb-e28640ba8069	intervention	5	GAD-7	-1
67b38243-94d2-428d-9afb-e28640ba8069	intervention	6	GAD-7	0
5e9f13fe-baa9-44e0-87d9-ba9abd9d8e91	intervention	0	GAD-7	0
5e9f13fe-baa9-44e0-87d9-ba9abd9d8e91	intervention	1	GAD-7	-2
5e9f13fe-baa9-44e0-87d9-ba9abd9d8e91	intervention	2	GAD-7	-1
5e9f13fe-baa9-44e0-87d9-ba9abd9d8e91	intervention	3	GAD-7	-1
5e9f13fe-baa9-44e0-87d9-ba9abd9d8e91	intervention	4	GAD-7	-2
5e9f13fe-baa9-44e0-87d9-ba9abd9d8e91	intervention	5	GAD-7	2
5e9f13fe-baa9-44e0-87d9-ba9abd9d8e91	intervention	6	GAD-7	1
6dc31235-ebc8-46e7-aa11-e2842aef7a8a	intervention	0	GAD-7	0
6dc31235-ebc8-46e7-aa11-e2842aef7a8a	intervention	1	GAD-7	-4
ad6421ea-7216-45d3-ac08-9601d8a1a13e	intervention	0	GAD-7	0
ad6421ea-7216-45d3-ac08-9601d8a1a13e	intervention	1	GAD-7
3f2db3eb-2dab-4db0-b93d-a846a1fd994b	intervention	0	GAD-7	0
3f2db3eb-2dab-4db0-b93d-a846a1fd994b	intervention	1	GAD-7	0
3f2db3eb-2dab-4db0-b93d-a846a1fd994b	intervention	2	GAD-7	0
3f2db3eb-2dab-4db0-b93d-a846a1fd994b	intervention	3	GAD-7	-2
3f2db3eb-2dab-4db0-b93d-a846a1fd994b	intervention	4	GAD-7	-2
3f2db3eb-2dab-4db0-b93d-a846a1fd994b	intervention	5	GAD-7	-1
3f2db3eb-2dab-4db0-b93d-a846a1fd994b	intervention	6	GAD-7	-1
5f495f75-3cf7-49e1-9087-6408c95863e1	intervention	0	GAD-7	0
5f495f75-3cf7-49e1-9087-6408c95863e1	intervention	1	GAD-7
b03302fa-2985-40fc-9bd9-25dc2d84fe31	intervention	0	GAD-7	0
b03302fa-2985-40fc-9bd9-25dc2d84fe31	intervention	1	GAD-7	1
b03302fa-2985-40fc-9bd9-25dc2d84fe31	intervention	2	GAD-7	0
b03302fa-2985-40fc-9bd9-25dc2d84fe31	intervention	3	GAD-7	1
b03302fa-2985-40fc-9bd9-25dc2d84fe31	intervention	4	GAD-7	-1
b03302fa-2985-40fc-9bd9-25dc2d84fe31	intervention	5	GAD-7	-1
b03302fa-2985-40fc-9bd9-25dc2d84fe31	intervention	6	GAD-7	-3
5f7b41e9-4d6b-4af1-b168-91e3a6f03f12	intervention	0	GAD-7	0
5f7b41e9-4d6b-4af1-b168-91e3a6f03f12	intervention	1	GAD-7	-2
5f7b41e9-4d6b-4af1-b168-91e3a6f03f12	intervention	2	GAD-7	-1
5f7b41e9-4d6b-4af1-b168-91e3a6f03f12	intervention	3	GAD-7	-4
5f7b41e9-4d6b-4af1-b168-91e3a6f03f12	intervention	4	GAD-7	-4
5f7b41e9-4d6b-4af1-b168-91e3a6f03f12	intervention	5	GAD-7	-1
5f7b41e9-4d6b-4af1-b168-91e3a6f03f12	intervention	6	GAD-7	-2
eb4820e9-2ce2-4044-b594-00b597624b11	intervention	0	GAD-7	0
eb4820e9-2ce2-4044-b594-00b597624b11	intervention	1	GAD-7	-5
eb4820e9-2ce2-4044-b594-00b597624b11	intervention	2	GAD-7	2
eb4820e9-2ce2-4044-b594-00b597624b11	intervention	3	GAD-7
eb4820e9-2ce2-4044-b594-00b597624b11	intervention	4	GAD-7	3
eb4820e9-2ce2-4044-b594-00b597624b11	intervention	5	GAD-7	-3
eb4820e9-2ce2-4044-b594-00b597624b11	intervention	6	GAD-7	2
e0088fa7-b0c9-421f-abb9-078c63320688	intervention	0	GAD-7	0
e0088fa7-b0c9-421f-abb9-078c63320688	intervention	1	GAD-7	-1
e0088fa7-b0c9-421f-abb9-078c63320688	intervention	2	GAD-7	-2
e0088fa7-b0c9-421f-abb9-078c63320688	intervention	3	GAD-7	1
e0088fa7-b0c9-421f-abb9-078c63320688	intervention	4	GAD-7	-2
e0088fa7-b0c9-421f-abb9-078c63320688	intervention	5	GAD-7	-1
e0088fa7-b0c9-421f-abb9-078c63320688	intervention	6	GAD-7	-3
402be6f3-b109-4834-8d6f-3e87b95bfa9a	intervention	0	GAD-7	0
402be6f3-b109-4834-8d6f-3e87b95bfa9a	intervention	1	GAD-7	-1
402be6f3-b109-4834-8d6f-3e87b95bfa9a	intervention	2	GAD-7	-3
402be6f3-b109-4834-8d6f-3e87b95bfa9a	intervention	3	GAD-7	-7
402be6f3-b109-4834-8d6f-3e87b95bfa9a	intervention	4	GAD-7	-2
402be6f3-b109-4834-8d6f-3e87b95bfa9a	intervention	5	GAD-7	-7
402be6f3-b109-4834-8d6f-3e87b95bfa9a	intervention	6	GAD-7	-7
29ddedec-f6b0-4e1f-ae16-159558bb224d	intervention	0	GAD-7	0
29ddedec-f6b0-4e1f-ae16-159558bb224d	intervention	1	GAD-7	-3
29ddedec-f6b0-4e1f-ae16-159558bb224d	intervention	2	GAD-7	3
29ddedec-f6b0-4e1f-ae16-159558bb224d	intervention	3	GAD-7	-3
29ddedec-f6b0-4e1f-ae16-159558bb224d	intervention	4	GAD-7	-3
29ddedec-f6b0-4e1f-ae16-159558bb224d	intervention	5	GAD-7	0
29ddedec-f6b0-4e1f-ae16-159558bb224d	intervention	6	GAD-7	-2
791dba1b-89df-47b1-ba56-42042df51295	intervention	0	GAD-7	0
791dba1b-89df-47b1-ba56-42042df51295	intervention	1	GAD-7	1
791dba1b-89df-47b1-ba56-42042df51295	intervention	2	GAD-7	1
791dba1b-89df-47b1-ba56-42042df51295	intervention	3	GAD-7	1
791dba1b-89df-47b1-ba56-42042df51295	intervention	4	GAD-7	1
791dba1b-89df-47b1-ba56-42042df51295	intervention	5	GAD-7	1
791dba1b-89df-47b1-ba56-42042df51295	intervention	6	GAD-7	-6
a48b0e53-da8b-4829-aa70-73a8db3fa750	intervention	0	GAD-7	0
a48b0e53-da8b-4829-aa70-73a8db3fa750	intervention	1	GAD-7	0
a48b0e53-da8b-4829-aa70-73a8db3fa750	intervention	2	GAD-7	-2
dd569422-16ea-4064-8ac8-0b4fcad57fd5	intervention	0	GAD-7	0
dd569422-16ea-4064-8ac8-0b4fcad57fd5	intervention	1	GAD-7	-2
dd569422-16ea-4064-8ac8-0b4fcad57fd5	intervention	2	GAD-7	-3
dd569422-16ea-4064-8ac8-0b4fcad57fd5	intervention	3	GAD-7	1
dd569422-16ea-4064-8ac8-0b4fcad57fd5	intervention	4	GAD-7	-5
dd569422-16ea-4064-8ac8-0b4fcad57fd5	intervention	5	GAD-7	-2
dd569422-16ea-4064-8ac8-0b4fcad57fd5	intervention	6	GAD-7	-3
f0a4e5a2-3072-4b43-af2a-a15fcd66eec6	intervention	0	GAD-7	0
f0a4e5a2-3072-4b43-af2a-a15fcd66eec6	intervention	1	GAD-7	1
f0a4e5a2-3072-4b43-af2a-a15fcd66eec6	intervention	2	GAD-7	3
f0a4e5a2-3072-4b43-af2a-a15fcd66eec6	intervention	3	GAD-7	1
f0a4e5a2-3072-4b43-af2a-a15fcd66eec6	intervention	4	GAD-7	-1
f0a4e5a2-3072-4b43-af2a-a15fcd66eec6	intervention	5	GAD-7	-2
f0a4e5a2-3072-4b43-af2a-a15fcd66eec6	intervention	6	GAD-7	-1
541ca9dc-6cca-4ba3-9aa2-b73695c44cc8	intervention	0	GAD-7	0
541ca9dc-6cca-4ba3-9aa2-b73695c44cc8	intervention	1	GAD-7	1
541ca9dc-6cca-4ba3-9aa2-b73695c44cc8	intervention	2	GAD-7	1
541ca9dc-6cca-4ba3-9aa2-b73695c44cc8	intervention	3	GAD-7	-1
541ca9dc-6cca-4ba3-9aa2-b73695c44cc8	intervention	4	GAD-7	-1
541ca9dc-6cca-4ba3-9aa2-b73695c44cc8	intervention	5	GAD-7	-1
541ca9dc-6cca-4ba3-9aa2-b73695c44cc8	intervention	6	GAD-7	-1
6c55ce1d-d6ae-46f7-8675-07e23f287f78	intervention	0	GAD-7	0
6c55ce1d-d6ae-46f7-8675-07e23f287f78	intervention	1	GAD-7	-1
6c55ce1d-d6ae-46f7-8675-07e23f287f78	intervention	2	GAD-7	-2
6c55ce1d-d6ae-46f7-8675-07e23f287f78	intervention	3	GAD-7	-2
6c55ce1d-d6ae-46f7-8675-07e23f287f78	intervention	4	GAD-7	-6
6c55ce1d-d6ae-46f7-8675-07e23f287f78	intervention	5	GAD-7	-4
6c55ce1d-d6ae-46f7-8675-07e23f287f78	intervention	6	GAD-7	-4
00b31684-f8d4-4ffa-8944-fa0cf4dcae97	intervention	0	GAD-7	0
00b31684-f8d4-4ffa-8944-fa0cf4dcae97	intervention	1	GAD-7	-1
00b31684-f8d4-4ffa-8944-fa0cf4dcae97	intervention	2	GAD-7	4
00b31684-f8d4-4ffa-8944-fa0cf4dcae97	intervention	3	GAD-7	0
00b31684-f8d4-4ffa-8944-fa0cf4dcae97	intervention	5	GAD-7	-4
00b31684-f8d4-4ffa-8944-fa0cf4dcae97	intervention	6	GAD-7	-2
30c5dde3-60b7-445a-a9b8-37abda34142c	intervention	0	GAD-7	0
30c5dde3-60b7-445a-a9b8-37abda34142c	intervention	1	GAD-7	-1
30c5dde3-60b7-445a-a9b8-37abda34142c	intervention	2	GAD-7	-1
30c5dde3-60b7-445a-a9b8-37abda34142c	intervention	3	GAD-7	-2
30c5dde3-60b7-445a-a9b8-37abda34142c	intervention	4	GAD-7	-4
30c5dde3-60b7-445a-a9b8-37abda34142c	intervention	5	GAD-7	-4
30c5dde3-60b7-445a-a9b8-37abda34142c	intervention	6	GAD-7	-4
d29a4ea7-16fe-4971-a5da-8851bdfd6f1c	intervention	0	GAD-7	0
d29a4ea7-16fe-4971-a5da-8851bdfd6f1c	intervention	1	GAD-7	1
d29a4ea7-16fe-4971-a5da-8851bdfd6f1c	intervention	2	GAD-7	-2
d29a4ea7-16fe-4971-a5da-8851bdfd6f1c	intervention	3	GAD-7	2
d29a4ea7-16fe-4971-a5da-8851bdfd6f1c	intervention	4	GAD-7	-1
d29a4ea7-16fe-4971-a5da-8851bdfd6f1c	intervention	5	GAD-7	1
d29a4ea7-16fe-4971-a5da-8851bdfd6f1c	intervention	6	GAD-7	-1
53354d78-8343-4c30-83a3-f2b62be63a9a	intervention	0	GAD-7	0
53354d78-8343-4c30-83a3-f2b62be63a9a	intervention	1	GAD-7	-3
53354d78-8343-4c30-83a3-f2b62be63a9a	intervention	2	GAD-7
53354d78-8343-4c30-83a3-f2b62be63a9a	intervention	3	GAD-7
53354d78-8343-4c30-83a3-f2b62be63a9a	intervention	6	GAD-7	-6
f9c3a2e9-d7e5-4279-99b1-0cc4f80ba3da	intervention	0	GAD-7	0
f9c3a2e9-d7e5-4279-99b1-0cc4f80ba3da	intervention	1	GAD-7	-2
f9c3a2e9-d7e5-4279-99b1-0cc4f80ba3da	intervention	2	GAD-7	-4
f9c3a2e9-d7e5-4279-99b1-0cc4f80ba3da	intervention	3	GAD-7	2
f9c3a2e9-d7e5-4279-99b1-0cc4f80ba3da	intervention	4	GAD-7	-2
f9c3a2e9-d7e5-4279-99b1-0cc4f80ba3da	intervention	5	GAD-7	-3
f9c3a2e9-d7e5-4279-99b1-0cc4f80ba3da	intervention	6	GAD-7	-3
3a3963a8-7365-4188-8803-9cdc76ef3384	intervention	0	GAD-7	0
3a3963a8-7365-4188-8803-9cdc76ef3384	intervention	1	GAD-7	0
3a3963a8-7365-4188-8803-9cdc76ef3384	intervention	2	GAD-7	-7
3a3963a8-7365-4188-8803-9cdc76ef3384	intervention	3	GAD-7	-10
3a3963a8-7365-4188-8803-9cdc76ef3384	intervention	4	GAD-7	-13
3a3963a8-7365-4188-8803-9cdc76ef3384	intervention	5	GAD-7	-11
3a3963a8-7365-4188-8803-9cdc76ef3384	intervention	6	GAD-7	-11
fa107f0e-e534-44cb-a1cc-f4230d6b251c	intervention	0	GAD-7	0
5fbe8e98-bc16-46f3-b0e9-497e439127e9	intervention	0	GAD-7	0
5fbe8e98-bc16-46f3-b0e9-497e439127e9	intervention	1	GAD-7	-1
5fbe8e98-bc16-46f3-b0e9-497e439127e9	intervention	2	GAD-7	-7
5fbe8e98-bc16-46f3-b0e9-497e439127e9	intervention	6	GAD-7	-7
7684f51a-a648-424c-a99b-cecc099e4a15	intervention	0	GAD-7	0
7684f51a-a648-424c-a99b-cecc099e4a15	intervention	1	GAD-7	1
7684f51a-a648-424c-a99b-cecc099e4a15	intervention	2	GAD-7	-12
7684f51a-a648-424c-a99b-cecc099e4a15	intervention	3	GAD-7	-9
7684f51a-a648-424c-a99b-cecc099e4a15	intervention	4	GAD-7	-12
7684f51a-a648-424c-a99b-cecc099e4a15	intervention	5	GAD-7
7684f51a-a648-424c-a99b-cecc099e4a15	intervention	6	GAD-7	-12
405203c3-821d-48f1-a1b9-5f1d4bd54a37	intervention	0	GAD-7	0
405203c3-821d-48f1-a1b9-5f1d4bd54a37	intervention	1	GAD-7	-4
405203c3-821d-48f1-a1b9-5f1d4bd54a37	intervention	2	GAD-7	-4
405203c3-821d-48f1-a1b9-5f1d4bd54a37	intervention	3	GAD-7	-5
405203c3-821d-48f1-a1b9-5f1d4bd54a37	intervention	4	GAD-7	-5
7ec288f5-05ce-4064-9f43-beeb27ea9fde	intervention	0	GAD-7	0
7ec288f5-05ce-4064-9f43-beeb27ea9fde	intervention	1	GAD-7	-4
7ec288f5-05ce-4064-9f43-beeb27ea9fde	intervention	2	GAD-7	-5
7ec288f5-05ce-4064-9f43-beeb27ea9fde	intervention	3	GAD-7	-8
7ec288f5-05ce-4064-9f43-beeb27ea9fde	intervention	4	GAD-7	-6
7ec288f5-05ce-4064-9f43-beeb27ea9fde	intervention	5	GAD-7	-9
7ec288f5-05ce-4064-9f43-beeb27ea9fde	intervention	6	GAD-7	-9
834f96a7-4cac-4eca-aad4-58dc35e0b0e6	intervention	0	GAD-7	0
834f96a7-4cac-4eca-aad4-58dc35e0b0e6	intervention	1	GAD-7	-1
834f96a7-4cac-4eca-aad4-58dc35e0b0e6	intervention	2	GAD-7	-5
834f96a7-4cac-4eca-aad4-58dc35e0b0e6	intervention	3	GAD-7	-6
834f96a7-4cac-4eca-aad4-58dc35e0b0e6	intervention	4	GAD-7	-6
834f96a7-4cac-4eca-aad4-58dc35e0b0e6	intervention	5	GAD-7	-3
522c27f4-8836-452b-959a-a32ac2a9f896	intervention	0	GAD-7	0
522c27f4-8836-452b-959a-a32ac2a9f896	intervention	1	GAD-7	1
522c27f4-8836-452b-959a-a32ac2a9f896	intervention	2	GAD-7	-1
bd9bf566-1f23-4a75-8fae-20d2e6e7b9d2	intervention	0	GAD-7	0
bd9bf566-1f23-4a75-8fae-20d2e6e7b9d2	intervention	1	GAD-7	-3
bd9bf566-1f23-4a75-8fae-20d2e6e7b9d2	intervention	2	GAD-7	-1
bd9bf566-1f23-4a75-8fae-20d2e6e7b9d2	intervention	3	GAD-7	0
bd9bf566-1f23-4a75-8fae-20d2e6e7b9d2	intervention	4	GAD-7	-2
bd9bf566-1f23-4a75-8fae-20d2e6e7b9d2	intervention	5	GAD-7	-4
bd9bf566-1f23-4a75-8fae-20d2e6e7b9d2	intervention	6	GAD-7	-2
1d7eae85-9466-41ec-8bd6-6ebee7655ef7	intervention	0	GAD-7	0
1d7eae85-9466-41ec-8bd6-6ebee7655ef7	intervention	1	GAD-7	-3
1d7eae85-9466-41ec-8bd6-6ebee7655ef7	intervention	2	GAD-7	-5
1d7eae85-9466-41ec-8bd6-6ebee7655ef7	intervention	3	GAD-7	-1
1d7eae85-9466-41ec-8bd6-6ebee7655ef7	intervention	4	GAD-7	-2
1d7eae85-9466-41ec-8bd6-6ebee7655ef7	intervention	5	GAD-7	-3
1d7eae85-9466-41ec-8bd6-6ebee7655ef7	intervention	6	GAD-7	-3
194fc78c-4b35-4efb-a7de-4e33394bb5cd	intervention	0	GAD-7	0
194fc78c-4b35-4efb-a7de-4e33394bb5cd	intervention	1	GAD-7	-2
194fc78c-4b35-4efb-a7de-4e33394bb5cd	intervention	2	GAD-7	-2
194fc78c-4b35-4efb-a7de-4e33394bb5cd	intervention	3	GAD-7	-1
194fc78c-4b35-4efb-a7de-4e33394bb5cd	intervention	4	GAD-7	-5
194fc78c-4b35-4efb-a7de-4e33394bb5cd	intervention	5	GAD-7	2
194fc78c-4b35-4efb-a7de-4e33394bb5cd	intervention	6	GAD-7	0
2af306d5-13ac-4bb0-bed0-914f570432a0	intervention	0	GAD-7	0
2af306d5-13ac-4bb0-bed0-914f570432a0	intervention	1	GAD-7	-1
2af306d5-13ac-4bb0-bed0-914f570432a0	intervention	2	GAD-7	0
2af306d5-13ac-4bb0-bed0-914f570432a0	intervention	3	GAD-7	6
2af306d5-13ac-4bb0-bed0-914f570432a0	intervention	4	GAD-7	-3
2af306d5-13ac-4bb0-bed0-914f570432a0	intervention	5	GAD-7	-5
2af306d5-13ac-4bb0-bed0-914f570432a0	intervention	6	GAD-7	-5
9b089081-569d-4241-b3c6-1f8b7e06bf0a	intervention	0	GAD-7	0
9b089081-569d-4241-b3c6-1f8b7e06bf0a	intervention	4	GAD-7	-7
9b089081-569d-4241-b3c6-1f8b7e06bf0a	intervention	5	GAD-7	-9
9b089081-569d-4241-b3c6-1f8b7e06bf0a	intervention	6	GAD-7	-10
737469bf-801b-4791-b1fd-c39d0569933f	intervention	0	GAD-7	0
737469bf-801b-4791-b1fd-c39d0569933f	intervention	1	GAD-7	-2
737469bf-801b-4791-b1fd-c39d0569933f	intervention	2	GAD-7	-2
737469bf-801b-4791-b1fd-c39d0569933f	intervention	3	GAD-7	-3
737469bf-801b-4791-b1fd-c39d0569933f	intervention	4	GAD-7	-1
737469bf-801b-4791-b1fd-c39d0569933f	intervention	5	GAD-7	-6
737469bf-801b-4791-b1fd-c39d0569933f	intervention	6	GAD-7	-1
d5d440aa-d424-4e0e-aff5-fa88118f5f20	intervention	0	GAD-7	0
d5d440aa-d424-4e0e-aff5-fa88118f5f20	intervention	1	GAD-7	-3
d5d440aa-d424-4e0e-aff5-fa88118f5f20	intervention	2	GAD-7	1
d5d440aa-d424-4e0e-aff5-fa88118f5f20	intervention	3	GAD-7
d5d440aa-d424-4e0e-aff5-fa88118f5f20	intervention	4	GAD-7	-1
d5d440aa-d424-4e0e-aff5-fa88118f5f20	intervention	5	GAD-7	3
d5d440aa-d424-4e0e-aff5-fa88118f5f20	intervention	6	GAD-7	4
6436b595-82be-4349-bd9b-216d355b4e79	intervention	0	GAD-7	0
6436b595-82be-4349-bd9b-216d355b4e79	intervention	1	GAD-7	0
6436b595-82be-4349-bd9b-216d355b4e79	intervention	2	GAD-7	-2
6436b595-82be-4349-bd9b-216d355b4e79	intervention	3	GAD-7	-1
6436b595-82be-4349-bd9b-216d355b4e79	intervention	4	GAD-7	0
6436b595-82be-4349-bd9b-216d355b4e79	intervention	5	GAD-7	-2
6436b595-82be-4349-bd9b-216d355b4e79	intervention	6	GAD-7	-2
807593fe-5366-4c89-92b1-7479dc6d814b	intervention	0	GAD-7	0
807593fe-5366-4c89-92b1-7479dc6d814b	intervention	1	GAD-7	-6
807593fe-5366-4c89-92b1-7479dc6d814b	intervention	2	GAD-7	-7
807593fe-5366-4c89-92b1-7479dc6d814b	intervention	3	GAD-7	-10
807593fe-5366-4c89-92b1-7479dc6d814b	intervention	4	GAD-7	-13
807593fe-5366-4c89-92b1-7479dc6d814b	intervention	5	GAD-7	-14
807593fe-5366-4c89-92b1-7479dc6d814b	intervention	6	GAD-7	-14
e14fc1e0-f738-47fa-a70a-3f689a4dd3b9	intervention	0	GAD-7	0
e14fc1e0-f738-47fa-a70a-3f689a4dd3b9	intervention	1	GAD-7	-9
e14fc1e0-f738-47fa-a70a-3f689a4dd3b9	intervention	2	GAD-7	-12
e14fc1e0-f738-47fa-a70a-3f689a4dd3b9	intervention	3	GAD-7	-11
e14fc1e0-f738-47fa-a70a-3f689a4dd3b9	intervention	4	GAD-7	-11
e14fc1e0-f738-47fa-a70a-3f689a4dd3b9	intervention	5	GAD-7	-11
e14fc1e0-f738-47fa-a70a-3f689a4dd3b9	intervention	6	GAD-7	-11
e344844d-01b6-4645-9c16-d8b270e3227c	intervention	0	GAD-7	0
e344844d-01b6-4645-9c16-d8b270e3227c	intervention	1	GAD-7	-2
e344844d-01b6-4645-9c16-d8b270e3227c	intervention	2	GAD-7	-3
e344844d-01b6-4645-9c16-d8b270e3227c	intervention	3	GAD-7	-4
e344844d-01b6-4645-9c16-d8b270e3227c	intervention	4	GAD-7	-4
e344844d-01b6-4645-9c16-d8b270e3227c	intervention	5	GAD-7	-4
e344844d-01b6-4645-9c16-d8b270e3227c	intervention	6	GAD-7	-5
5f1bd991-a9cf-4137-86bb-3b7c3ac9e0cf	intervention	0	GAD-7	0
5f1bd991-a9cf-4137-86bb-3b7c3ac9e0cf	intervention	1	GAD-7	-6
5f1bd991-a9cf-4137-86bb-3b7c3ac9e0cf	intervention	2	GAD-7	-5
5f1bd991-a9cf-4137-86bb-3b7c3ac9e0cf	intervention	3	GAD-7	-4
5f1bd991-a9cf-4137-86bb-3b7c3ac9e0cf	intervention	5	GAD-7	-5
5f1bd991-a9cf-4137-86bb-3b7c3ac9e0cf	intervention	6	GAD-7	-3
39a6be1b-10ef-497f-9d7a-40f17a63c98f	intervention	0	GAD-7	0
39a6be1b-10ef-497f-9d7a-40f17a63c98f	intervention	1	GAD-7	1
39a6be1b-10ef-497f-9d7a-40f17a63c98f	intervention	2	GAD-7	1
39a6be1b-10ef-497f-9d7a-40f17a63c98f	intervention	3	GAD-7	7
39a6be1b-10ef-497f-9d7a-40f17a63c98f	intervention	4	GAD-7	0
39a6be1b-10ef-497f-9d7a-40f17a63c98f	intervention	5	GAD-7	4
39a6be1b-10ef-497f-9d7a-40f17a63c98f	intervention	6	GAD-7	6
e97d492e-f1d7-4cf9-9dfd-1186e1383e88	intervention	0	GAD-7	0
e97d492e-f1d7-4cf9-9dfd-1186e1383e88	intervention	1	GAD-7	-3
e97d492e-f1d7-4cf9-9dfd-1186e1383e88	intervention	2	GAD-7	0
e97d492e-f1d7-4cf9-9dfd-1186e1383e88	intervention	3	GAD-7	-2
e97d492e-f1d7-4cf9-9dfd-1186e1383e88	intervention	4	GAD-7	-1
e97d492e-f1d7-4cf9-9dfd-1186e1383e88	intervention	5	GAD-7	-4
e97d492e-f1d7-4cf9-9dfd-1186e1383e88	intervention	6	GAD-7	-2
c547d2dd-a16e-4e1b-986f-10069c38b7c0	intervention	0	GAD-7	0
c547d2dd-a16e-4e1b-986f-10069c38b7c0	intervention	1	GAD-7	-4
c547d2dd-a16e-4e1b-986f-10069c38b7c0	intervention	2	GAD-7	3
c547d2dd-a16e-4e1b-986f-10069c38b7c0	intervention	3	GAD-7	-1
c547d2dd-a16e-4e1b-986f-10069c38b7c0	intervention	4	GAD-7	1
c547d2dd-a16e-4e1b-986f-10069c38b7c0	intervention	5	GAD-7	-1
c547d2dd-a16e-4e1b-986f-10069c38b7c0	intervention	6	GAD-7	-2
157b10ea-5f37-4a99-a1b2-4fe978f5ad7f	intervention	0	GAD-7	0
157b10ea-5f37-4a99-a1b2-4fe978f5ad7f	intervention	1	GAD-7	-2
157b10ea-5f37-4a99-a1b2-4fe978f5ad7f	intervention	2	GAD-7	-3
157b10ea-5f37-4a99-a1b2-4fe978f5ad7f	intervention	4	GAD-7	-5
157b10ea-5f37-4a99-a1b2-4fe978f5ad7f	intervention	5	GAD-7	0
157b10ea-5f37-4a99-a1b2-4fe978f5ad7f	intervention	6	GAD-7
55289a11-3058-4db2-b25f-2bf814283e1e	intervention	0	GAD-7	0
55289a11-3058-4db2-b25f-2bf814283e1e	intervention	1	GAD-7	4
55289a11-3058-4db2-b25f-2bf814283e1e	intervention	2	GAD-7	-1
55289a11-3058-4db2-b25f-2bf814283e1e	intervention	3	GAD-7	-3
55289a11-3058-4db2-b25f-2bf814283e1e	intervention	4	GAD-7	-4
55289a11-3058-4db2-b25f-2bf814283e1e	intervention	5	GAD-7	-1
55289a11-3058-4db2-b25f-2bf814283e1e	intervention	6	GAD-7	-1
336d258d-2f8e-40b8-9ff0-94444c60d285	intervention	0	GAD-7	0
336d258d-2f8e-40b8-9ff0-94444c60d285	intervention	1	GAD-7	-5
336d258d-2f8e-40b8-9ff0-94444c60d285	intervention	2	GAD-7	-7
336d258d-2f8e-40b8-9ff0-94444c60d285	intervention	3	GAD-7	-9
336d258d-2f8e-40b8-9ff0-94444c60d285	intervention	5	GAD-7	-2
336d258d-2f8e-40b8-9ff0-94444c60d285	intervention	6	GAD-7	-5
c398e0f9-d3e4-4b5b-bf9e-f429a8af7d8f	intervention	0	GAD-7	0
c398e0f9-d3e4-4b5b-bf9e-f429a8af7d8f	intervention	1	GAD-7	1
c398e0f9-d3e4-4b5b-bf9e-f429a8af7d8f	intervention	2	GAD-7	2
c398e0f9-d3e4-4b5b-bf9e-f429a8af7d8f	intervention	3	GAD-7	1
c398e0f9-d3e4-4b5b-bf9e-f429a8af7d8f	intervention	4	GAD-7	4
c398e0f9-d3e4-4b5b-bf9e-f429a8af7d8f	intervention	5	GAD-7	1
c398e0f9-d3e4-4b5b-bf9e-f429a8af7d8f	intervention	6	GAD-7	3
3d3f08fe-62cb-4046-aea9-6d6fc181ef9c	intervention	0	GAD-7	0
3d3f08fe-62cb-4046-aea9-6d6fc181ef9c	intervention	1	GAD-7	-6
3d3f08fe-62cb-4046-aea9-6d6fc181ef9c	intervention	2	GAD-7	0
3d3f08fe-62cb-4046-aea9-6d6fc181ef9c	intervention	3	GAD-7	-5
3d3f08fe-62cb-4046-aea9-6d6fc181ef9c	intervention	4	GAD-7	-7
3d3f08fe-62cb-4046-aea9-6d6fc181ef9c	intervention	5	GAD-7	-2
3d3f08fe-62cb-4046-aea9-6d6fc181ef9c	intervention	6	GAD-7	-5
07ad0d2e-5eda-49cc-b263-656799fb3268	intervention	0	GAD-7	0
07ad0d2e-5eda-49cc-b263-656799fb3268	intervention	1	GAD-7	3
07ad0d2e-5eda-49cc-b263-656799fb3268	intervention	2	GAD-7	3
07ad0d2e-5eda-49cc-b263-656799fb3268	intervention	3	GAD-7	0
07ad0d2e-5eda-49cc-b263-656799fb3268	intervention	4	GAD-7	3
07ad0d2e-5eda-49cc-b263-656799fb3268	intervention	5	GAD-7	4
07ad0d2e-5eda-49cc-b263-656799fb3268	intervention	6	GAD-7	0
0c2c189a-313f-4040-84a5-580752f27172	intervention	0	GAD-7	0
0c2c189a-313f-4040-84a5-580752f27172	intervention	1	GAD-7	-3
0c2c189a-313f-4040-84a5-580752f27172	intervention	2	GAD-7	1
0c2c189a-313f-4040-84a5-580752f27172	intervention	3	GAD-7	0
0c2c189a-313f-4040-84a5-580752f27172	intervention	4	GAD-7	-2
0c2c189a-313f-4040-84a5-580752f27172	intervention	5	GAD-7	1
0c2c189a-313f-4040-84a5-580752f27172	intervention	6	GAD-7	6
ed40ef18-28c1-4857-868b-b1ff8706cbc1	intervention	0	GAD-7	0
ed40ef18-28c1-4857-868b-b1ff8706cbc1	intervention	1	GAD-7	-4
ed40ef18-28c1-4857-868b-b1ff8706cbc1	intervention	2	GAD-7	-4
ed40ef18-28c1-4857-868b-b1ff8706cbc1	intervention	3	GAD-7	-1
ed40ef18-28c1-4857-868b-b1ff8706cbc1	intervention	4	GAD-7	-3
ed40ef18-28c1-4857-868b-b1ff8706cbc1	intervention	5	GAD-7	-4
ed40ef18-28c1-4857-868b-b1ff8706cbc1	intervention	6	GAD-7	-3
5c50b1ac-d84e-48b0-b9da-035524d47691	intervention	0	GAD-7	0
5c50b1ac-d84e-48b0-b9da-035524d47691	intervention	1	GAD-7	-2
5c50b1ac-d84e-48b0-b9da-035524d47691	intervention	2	GAD-7	-4
5c50b1ac-d84e-48b0-b9da-035524d47691	intervention	3	GAD-7	-2
5c50b1ac-d84e-48b0-b9da-035524d47691	intervention	4	GAD-7	-4
5c50b1ac-d84e-48b0-b9da-035524d47691	intervention	5	GAD-7	-5
5c50b1ac-d84e-48b0-b9da-035524d47691	intervention	6	GAD-7	-4
a2837e59-a85d-4490-a1f0-fe4fd88384af	intervention	0	GAD-7	0
a2837e59-a85d-4490-a1f0-fe4fd88384af	intervention	1	GAD-7	1
a2837e59-a85d-4490-a1f0-fe4fd88384af	intervention	2	GAD-7	0
a2837e59-a85d-4490-a1f0-fe4fd88384af	intervention	3	GAD-7
a2837e59-a85d-4490-a1f0-fe4fd88384af	intervention	4	GAD-7	-4
a2837e59-a85d-4490-a1f0-fe4fd88384af	intervention	5	GAD-7	-5
a2837e59-a85d-4490-a1f0-fe4fd88384af	intervention	6	GAD-7	-3
6471d432-2082-4e04-a162-aae8d850c6d2	intervention	0	GAD-7	0
6471d432-2082-4e04-a162-aae8d850c6d2	intervention	1	GAD-7	-4
6471d432-2082-4e04-a162-aae8d850c6d2	intervention	2	GAD-7	-4
6471d432-2082-4e04-a162-aae8d850c6d2	intervention	6	GAD-7	-3
a5ed0d76-401e-46e6-9050-6ac163d2b721	intervention	0	GAD-7	0
a5ed0d76-401e-46e6-9050-6ac163d2b721	intervention	1	GAD-7	-2
a5ed0d76-401e-46e6-9050-6ac163d2b721	intervention	2	GAD-7	1
a5ed0d76-401e-46e6-9050-6ac163d2b721	intervention	3	GAD-7	-1
a5ed0d76-401e-46e6-9050-6ac163d2b721	intervention	4	GAD-7	0
a5ed0d76-401e-46e6-9050-6ac163d2b721	intervention	5	GAD-7	-3
a5ed0d76-401e-46e6-9050-6ac163d2b721	intervention	6	GAD-7	-2
050012cd-33f5-42b1-bd23-3c38e52b8567	intervention	0	GAD-7	0
050012cd-33f5-42b1-bd23-3c38e52b8567	intervention	1	GAD-7	-7
050012cd-33f5-42b1-bd23-3c38e52b8567	intervention	2	GAD-7	-4
050012cd-33f5-42b1-bd23-3c38e52b8567	intervention	3	GAD-7	-7
050012cd-33f5-42b1-bd23-3c38e52b8567	intervention	6	GAD-7	-4
5415efbf-a6bb-4bec-a6af-a5bc33d2b0cc	intervention	0	GAD-7	0
5415efbf-a6bb-4bec-a6af-a5bc33d2b0cc	intervention	1	GAD-7	1
5415efbf-a6bb-4bec-a6af-a5bc33d2b0cc	intervention	2	GAD-7	2
5415efbf-a6bb-4bec-a6af-a5bc33d2b0cc	intervention	3	GAD-7	4
5415efbf-a6bb-4bec-a6af-a5bc33d2b0cc	intervention	4	GAD-7	-2
5415efbf-a6bb-4bec-a6af-a5bc33d2b0cc	intervention	5	GAD-7	-1
5415efbf-a6bb-4bec-a6af-a5bc33d2b0cc	intervention	6	GAD-7	-1
3c7627e9-e9a7-4c90-9493-336f908c7807	intervention	0	GAD-7	0
3c7627e9-e9a7-4c90-9493-336f908c7807	intervention	1	GAD-7	-7
3c7627e9-e9a7-4c90-9493-336f908c7807	intervention	2	GAD-7	2
3c7627e9-e9a7-4c90-9493-336f908c7807	intervention	3	GAD-7	-7
3c7627e9-e9a7-4c90-9493-336f908c7807	intervention	4	GAD-7	-7
3c7627e9-e9a7-4c90-9493-336f908c7807	intervention	5	GAD-7	-6
3c7627e9-e9a7-4c90-9493-336f908c7807	intervention	6	GAD-7	-7
39e4d3ff-965a-44c2-8099-e2a064be641b	intervention	0	GAD-7	0
39e4d3ff-965a-44c2-8099-e2a064be641b	intervention	1	GAD-7	1
39e4d3ff-965a-44c2-8099-e2a064be641b	intervention	2	GAD-7	-2
39e4d3ff-965a-44c2-8099-e2a064be641b	intervention	3	GAD-7	-2
39e4d3ff-965a-44c2-8099-e2a064be641b	intervention	5	GAD-7	-5
39e4d3ff-965a-44c2-8099-e2a064be641b	intervention	6	GAD-7
ab10bbf2-3209-4ad4-b644-28903147c429	intervention	0	GAD-7	0
ab10bbf2-3209-4ad4-b644-28903147c429	intervention	1	GAD-7	0
ab10bbf2-3209-4ad4-b644-28903147c429	intervention	2	GAD-7	-1
ab10bbf2-3209-4ad4-b644-28903147c429	intervention	3	GAD-7	1
ab10bbf2-3209-4ad4-b644-28903147c429	intervention	4	GAD-7	3
ab10bbf2-3209-4ad4-b644-28903147c429	intervention	5	GAD-7	1
ab10bbf2-3209-4ad4-b644-28903147c429	intervention	6	GAD-7	5
accd8207-aba4-4500-9654-e279110699f7	intervention	0	GAD-7	0
accd8207-aba4-4500-9654-e279110699f7	intervention	1	GAD-7	-12
accd8207-aba4-4500-9654-e279110699f7	intervention	2	GAD-7	-14
accd8207-aba4-4500-9654-e279110699f7	intervention	3	GAD-7	-14
accd8207-aba4-4500-9654-e279110699f7	intervention	4	GAD-7	-13
accd8207-aba4-4500-9654-e279110699f7	intervention	5	GAD-7	-13
accd8207-aba4-4500-9654-e279110699f7	intervention	6	GAD-7	-13
26d6fa05-f79f-4e70-bee5-94b6a2e7263b	intervention	0	GAD-7	0
26d6fa05-f79f-4e70-bee5-94b6a2e7263b	intervention	1	GAD-7	-6
26d6fa05-f79f-4e70-bee5-94b6a2e7263b	intervention	2	GAD-7	-12
26d6fa05-f79f-4e70-bee5-94b6a2e7263b	intervention	3	GAD-7	-9
26d6fa05-f79f-4e70-bee5-94b6a2e7263b	intervention	4	GAD-7	-7
26d6fa05-f79f-4e70-bee5-94b6a2e7263b	intervention	5	GAD-7	-11
26d6fa05-f79f-4e70-bee5-94b6a2e7263b	intervention	6	GAD-7	-9
aaa02f7f-35fc-439c-82ad-ece322017f13	intervention	0	GAD-7	0
aaa02f7f-35fc-439c-82ad-ece322017f13	intervention	1	GAD-7	-2
aaa02f7f-35fc-439c-82ad-ece322017f13	intervention	2	GAD-7	1
aaa02f7f-35fc-439c-82ad-ece322017f13	intervention	3	GAD-7	-1
aaa02f7f-35fc-439c-82ad-ece322017f13	intervention	4	GAD-7	-1
aaa02f7f-35fc-439c-82ad-ece322017f13	intervention	5	GAD-7	-2
aaa02f7f-35fc-439c-82ad-ece322017f13	intervention	6	GAD-7	-2
5a6cadbf-7b96-43fd-911f-e70626bd9166	intervention	0	GAD-7	0
5a6cadbf-7b96-43fd-911f-e70626bd9166	intervention	1	GAD-7	0
5a6cadbf-7b96-43fd-911f-e70626bd9166	intervention	2	GAD-7	-1
5a6cadbf-7b96-43fd-911f-e70626bd9166	intervention	3	GAD-7	-1
5a6cadbf-7b96-43fd-911f-e70626bd9166	intervention	4	GAD-7	-1
5a6cadbf-7b96-43fd-911f-e70626bd9166	intervention	5	GAD-7	0
5a6cadbf-7b96-43fd-911f-e70626bd9166	intervention	6	GAD-7
bbeb1081-f653-4545-9454-2e50101c9d77	intervention	0	GAD-7	0
bbeb1081-f653-4545-9454-2e50101c9d77	intervention	1	GAD-7	2
bbeb1081-f653-4545-9454-2e50101c9d77	intervention	2	GAD-7	-3
bbeb1081-f653-4545-9454-2e50101c9d77	intervention	3	GAD-7	-3
bbeb1081-f653-4545-9454-2e50101c9d77	intervention	4	GAD-7	-4
bbeb1081-f653-4545-9454-2e50101c9d77	intervention	5	GAD-7	2
bbeb1081-f653-4545-9454-2e50101c9d77	intervention	6	GAD-7	-4
3645186d-d9c2-4052-9e3c-e6653ec15ea7	intervention	0	GAD-7	0
3645186d-d9c2-4052-9e3c-e6653ec15ea7	intervention	1	GAD-7	3
3645186d-d9c2-4052-9e3c-e6653ec15ea7	intervention	2	GAD-7	2
3645186d-d9c2-4052-9e3c-e6653ec15ea7	intervention	3	GAD-7	3
3645186d-d9c2-4052-9e3c-e6653ec15ea7	intervention	4	GAD-7	7
3645186d-d9c2-4052-9e3c-e6653ec15ea7	intervention	5	GAD-7	8
5976aba6-a52b-4488-b995-0a32711f9529	intervention	0	GAD-7	0
5976aba6-a52b-4488-b995-0a32711f9529	intervention	1	GAD-7	0
5976aba6-a52b-4488-b995-0a32711f9529	intervention	2	GAD-7	1
5976aba6-a52b-4488-b995-0a32711f9529	intervention	3	GAD-7	3
5976aba6-a52b-4488-b995-0a32711f9529	intervention	4	GAD-7	3
5976aba6-a52b-4488-b995-0a32711f9529	intervention	5	GAD-7	5
5976aba6-a52b-4488-b995-0a32711f9529	intervention	6	GAD-7	3
7bfead9d-ac16-471d-95ca-eb8c69f0ce88	intervention	0	GAD-7	0
7bfead9d-ac16-471d-95ca-eb8c69f0ce88	intervention	1	GAD-7	-4
7bfead9d-ac16-471d-95ca-eb8c69f0ce88	intervention	2	GAD-7
1529d546-ebee-4df0-b72e-b4b84acd0e01	intervention	0	GAD-7	0
1529d546-ebee-4df0-b72e-b4b84acd0e01	intervention	1	GAD-7	-2
f9ed6168-7459-427e-bb31-0135aa6a0c17	intervention	0	GAD-7	0
f9ed6168-7459-427e-bb31-0135aa6a0c17	intervention	1	GAD-7	-7
f9ed6168-7459-427e-bb31-0135aa6a0c17	intervention	2	GAD-7	-7
f9ed6168-7459-427e-bb31-0135aa6a0c17	intervention	3	GAD-7	0
f9ed6168-7459-427e-bb31-0135aa6a0c17	intervention	4	GAD-7	-7
f9ed6168-7459-427e-bb31-0135aa6a0c17	intervention	5	GAD-7	-1
4eaa5a00-08c0-4ee9-8ad5-9dde1ac08086	intervention	0	GAD-7	0
4eaa5a00-08c0-4ee9-8ad5-9dde1ac08086	intervention	1	GAD-7	0
4eaa5a00-08c0-4ee9-8ad5-9dde1ac08086	intervention	2	GAD-7	-2
4eaa5a00-08c0-4ee9-8ad5-9dde1ac08086	intervention	3	GAD-7	-1
4eaa5a00-08c0-4ee9-8ad5-9dde1ac08086	intervention	4	GAD-7	-3
4eaa5a00-08c0-4ee9-8ad5-9dde1ac08086	intervention	5	GAD-7	-5
4eaa5a00-08c0-4ee9-8ad5-9dde1ac08086	intervention	6	GAD-7	-3
edfa15b7-ad27-4ed2-9374-4507a92c784d	intervention	0	GAD-7	0
edfa15b7-ad27-4ed2-9374-4507a92c784d	intervention	1	GAD-7	-2
edfa15b7-ad27-4ed2-9374-4507a92c784d	intervention	2	GAD-7	-3
edfa15b7-ad27-4ed2-9374-4507a92c784d	intervention	3	GAD-7	-5
edfa15b7-ad27-4ed2-9374-4507a92c784d	intervention	4	GAD-7	-6
edfa15b7-ad27-4ed2-9374-4507a92c784d	intervention	5	GAD-7	-5
edfa15b7-ad27-4ed2-9374-4507a92c784d	intervention	6	GAD-7	-6
7fba7097-4f6b-46f4-951c-3bdd8f8b0e5c	intervention	0	GAD-7	0
7fba7097-4f6b-46f4-951c-3bdd8f8b0e5c	intervention	1	GAD-7	-1
7fba7097-4f6b-46f4-951c-3bdd8f8b0e5c	intervention	2	GAD-7	-2
7fba7097-4f6b-46f4-951c-3bdd8f8b0e5c	intervention	3	GAD-7	0
7fba7097-4f6b-46f4-951c-3bdd8f8b0e5c	intervention	4	GAD-7	0
7fba7097-4f6b-46f4-951c-3bdd8f8b0e5c	intervention	5	GAD-7	-1
7fba7097-4f6b-46f4-951c-3bdd8f8b0e5c	intervention	6	GAD-7	-1
077d5a05-3502-4426-b3ff-50ad61899d0c	intervention	0	GAD-7	0
077d5a05-3502-4426-b3ff-50ad61899d0c	intervention	1	GAD-7	3
077d5a05-3502-4426-b3ff-50ad61899d0c	intervention	2	GAD-7	0
077d5a05-3502-4426-b3ff-50ad61899d0c	intervention	3	GAD-7	2
077d5a05-3502-4426-b3ff-50ad61899d0c	intervention	4	GAD-7	1
077d5a05-3502-4426-b3ff-50ad61899d0c	intervention	5	GAD-7	-1
077d5a05-3502-4426-b3ff-50ad61899d0c	intervention	6	GAD-7	1
e4a7d955-e344-4005-90f3-cf84c1671e94	intervention	0	GAD-7	0
e4a7d955-e344-4005-90f3-cf84c1671e94	intervention	1	GAD-7	-1
e4a7d955-e344-4005-90f3-cf84c1671e94	intervention	2	GAD-7	2
e4a7d955-e344-4005-90f3-cf84c1671e94	intervention	3	GAD-7	-3
e4a7d955-e344-4005-90f3-cf84c1671e94	intervention	4	GAD-7	-3
e4a7d955-e344-4005-90f3-cf84c1671e94	intervention	5	GAD-7	2
e4a7d955-e344-4005-90f3-cf84c1671e94	intervention	6	GAD-7	2
b82ed351-6726-4043-8179-1e54ab486b9e	intervention	0	GAD-7	0
b82ed351-6726-4043-8179-1e54ab486b9e	intervention	1	GAD-7	-2
b82ed351-6726-4043-8179-1e54ab486b9e	intervention	2	GAD-7	-6
b82ed351-6726-4043-8179-1e54ab486b9e	intervention	3	GAD-7	-7
b82ed351-6726-4043-8179-1e54ab486b9e	intervention	4	GAD-7	-5
b82ed351-6726-4043-8179-1e54ab486b9e	intervention	5	GAD-7	-7
b82ed351-6726-4043-8179-1e54ab486b9e	intervention	6	GAD-7	-6
926ca194-7a5e-43bc-9b97-cb19a3f174b8	intervention	0	GAD-7	0
926ca194-7a5e-43bc-9b97-cb19a3f174b8	intervention	1	GAD-7	-2
926ca194-7a5e-43bc-9b97-cb19a3f174b8	intervention	2	GAD-7	2
926ca194-7a5e-43bc-9b97-cb19a3f174b8	intervention	3	GAD-7	-1
d36f262c-5dcc-4fda-9773-10b4fa2cc18b	intervention	0	GAD-7	0
d36f262c-5dcc-4fda-9773-10b4fa2cc18b	intervention	1	GAD-7	0
d36f262c-5dcc-4fda-9773-10b4fa2cc18b	intervention	2	GAD-7	-2
d36f262c-5dcc-4fda-9773-10b4fa2cc18b	intervention	3	GAD-7	-1
d36f262c-5dcc-4fda-9773-10b4fa2cc18b	intervention	4	GAD-7	-1
d36f262c-5dcc-4fda-9773-10b4fa2cc18b	intervention	5	GAD-7	-2
d36f262c-5dcc-4fda-9773-10b4fa2cc18b	intervention	6	GAD-7	-2
cb83a5c0-28de-45d8-a4e4-43629d7732a7	intervention	0	GAD-7	0
cb83a5c0-28de-45d8-a4e4-43629d7732a7	intervention	1	GAD-7	0
cb83a5c0-28de-45d8-a4e4-43629d7732a7	intervention	2	GAD-7	1
cb83a5c0-28de-45d8-a4e4-43629d7732a7	intervention	3	GAD-7	-1
cb83a5c0-28de-45d8-a4e4-43629d7732a7	intervention	4	GAD-7	-1
cb83a5c0-28de-45d8-a4e4-43629d7732a7	intervention	5	GAD-7	0
cb83a5c0-28de-45d8-a4e4-43629d7732a7	intervention	6	GAD-7	-1
7605b470-29ff-4851-b1ec-9fffdde5f434	intervention	0	GAD-7	0
7605b470-29ff-4851-b1ec-9fffdde5f434	intervention	1	GAD-7	1
7605b470-29ff-4851-b1ec-9fffdde5f434	intervention	2	GAD-7	3
7605b470-29ff-4851-b1ec-9fffdde5f434	intervention	3	GAD-7	0
7605b470-29ff-4851-b1ec-9fffdde5f434	intervention	4	GAD-7	0
7605b470-29ff-4851-b1ec-9fffdde5f434	intervention	5	GAD-7	-1
7605b470-29ff-4851-b1ec-9fffdde5f434	intervention	6	GAD-7	0
bbe3f632-99f1-4e29-b02b-10bd2f52e05e	intervention	0	GAD-7	0
bbe3f632-99f1-4e29-b02b-10bd2f52e05e	intervention	1	GAD-7	-3
bbe3f632-99f1-4e29-b02b-10bd2f52e05e	intervention	2	GAD-7	-7
bbe3f632-99f1-4e29-b02b-10bd2f52e05e	intervention	3	GAD-7	-4
bbe3f632-99f1-4e29-b02b-10bd2f52e05e	intervention	4	GAD-7	-3
bbe3f632-99f1-4e29-b02b-10bd2f52e05e	intervention	5	GAD-7	-2
bbe3f632-99f1-4e29-b02b-10bd2f52e05e	intervention	6	GAD-7	-2
7e59b880-0ade-455e-89cb-fd11c498b2ed	intervention	0	GAD-7	0
7e59b880-0ade-455e-89cb-fd11c498b2ed	intervention	1	GAD-7	-5
7e59b880-0ade-455e-89cb-fd11c498b2ed	intervention	2	GAD-7	-5
7e59b880-0ade-455e-89cb-fd11c498b2ed	intervention	3	GAD-7	-7
3e69c608-32d0-418b-b6e3-59953e17104e	intervention	0	GAD-7	0
3e69c608-32d0-418b-b6e3-59953e17104e	intervention	1	GAD-7	-3
3e69c608-32d0-418b-b6e3-59953e17104e	intervention	2	GAD-7	-1
3e69c608-32d0-418b-b6e3-59953e17104e	intervention	3	GAD-7	-4
3e69c608-32d0-418b-b6e3-59953e17104e	intervention	4	GAD-7	-3
3e69c608-32d0-418b-b6e3-59953e17104e	intervention	5	GAD-7	-5
3e69c608-32d0-418b-b6e3-59953e17104e	intervention	6	GAD-7	-3
034c0fc7-8609-42d9-a4f2-d0211b226b1b	intervention	0	GAD-7	0
034c0fc7-8609-42d9-a4f2-d0211b226b1b	intervention	1	GAD-7	-1
034c0fc7-8609-42d9-a4f2-d0211b226b1b	intervention	2	GAD-7	-1
034c0fc7-8609-42d9-a4f2-d0211b226b1b	intervention	3	GAD-7	3
034c0fc7-8609-42d9-a4f2-d0211b226b1b	intervention	4	GAD-7	2
034c0fc7-8609-42d9-a4f2-d0211b226b1b	intervention	5	GAD-7	1
034c0fc7-8609-42d9-a4f2-d0211b226b1b	intervention	6	GAD-7	0
74e286e0-9689-41c1-99c1-97719bebe837	intervention	0	GAD-7	0
74e286e0-9689-41c1-99c1-97719bebe837	intervention	1	GAD-7	6
74e286e0-9689-41c1-99c1-97719bebe837	intervention	3	GAD-7	1
74e286e0-9689-41c1-99c1-97719bebe837	intervention	4	GAD-7	2
74e286e0-9689-41c1-99c1-97719bebe837	intervention	5	GAD-7	-1
74e286e0-9689-41c1-99c1-97719bebe837	intervention	6	GAD-7	6
e96028e4-fecd-4d44-ae8f-1765d3e4ca18	intervention	0	GAD-7	0
e96028e4-fecd-4d44-ae8f-1765d3e4ca18	intervention	1	GAD-7	2
e96028e4-fecd-4d44-ae8f-1765d3e4ca18	intervention	2	GAD-7	-1
e96028e4-fecd-4d44-ae8f-1765d3e4ca18	intervention	3	GAD-7	6
e96028e4-fecd-4d44-ae8f-1765d3e4ca18	intervention	4	GAD-7	-1
e96028e4-fecd-4d44-ae8f-1765d3e4ca18	intervention	5	GAD-7	-1
e96028e4-fecd-4d44-ae8f-1765d3e4ca18	intervention	6	GAD-7	-2
55f91210-bee7-4ec1-9daf-0439d6f9bf23	intervention	0	GAD-7	0
55f91210-bee7-4ec1-9daf-0439d6f9bf23	intervention	1	GAD-7	-2
55f91210-bee7-4ec1-9daf-0439d6f9bf23	intervention	2	GAD-7	-3
55f91210-bee7-4ec1-9daf-0439d6f9bf23	intervention	3	GAD-7	-3
55f91210-bee7-4ec1-9daf-0439d6f9bf23	intervention	4	GAD-7	-1
55f91210-bee7-4ec1-9daf-0439d6f9bf23	intervention	5	GAD-7	-4
55f91210-bee7-4ec1-9daf-0439d6f9bf23	intervention	6	GAD-7	0
9e7b1085-cd49-49ca-848e-c29e98e78c3c	intervention	0	GAD-7	0
9e7b1085-cd49-49ca-848e-c29e98e78c3c	intervention	1	GAD-7	0
9e7b1085-cd49-49ca-848e-c29e98e78c3c	intervention	2	GAD-7	0
9e7b1085-cd49-49ca-848e-c29e98e78c3c	intervention	3	GAD-7	1
9e7b1085-cd49-49ca-848e-c29e98e78c3c	intervention	4	GAD-7	0
9e7b1085-cd49-49ca-848e-c29e98e78c3c	intervention	5	GAD-7	0
9e7b1085-cd49-49ca-848e-c29e98e78c3c	intervention	6	GAD-7	1
6fe71c02-8029-4c7a-9196-2944333ad66b	intervention	0	GAD-7	0
6fe71c02-8029-4c7a-9196-2944333ad66b	intervention	1	GAD-7	-7
6fe71c02-8029-4c7a-9196-2944333ad66b	intervention	2	GAD-7	-5
6fe71c02-8029-4c7a-9196-2944333ad66b	intervention	3	GAD-7	-5
6fe71c02-8029-4c7a-9196-2944333ad66b	intervention	4	GAD-7	-6
6fe71c02-8029-4c7a-9196-2944333ad66b	intervention	5	GAD-7	-6
6fe71c02-8029-4c7a-9196-2944333ad66b	intervention	6	GAD-7	-6
52990b55-3bba-4309-90b4-f92e180c3352	intervention	0	GAD-7	0
52990b55-3bba-4309-90b4-f92e180c3352	intervention	1	GAD-7	0
52990b55-3bba-4309-90b4-f92e180c3352	intervention	2	GAD-7	-3
53f1561e-d681-4287-98df-852fac54db2d	intervention	0	GAD-7	0
53f1561e-d681-4287-98df-852fac54db2d	intervention	1	GAD-7	2
53f1561e-d681-4287-98df-852fac54db2d	intervention	2	GAD-7	-1
53f1561e-d681-4287-98df-852fac54db2d	intervention	3	GAD-7	-3
53f1561e-d681-4287-98df-852fac54db2d	intervention	4	GAD-7	-3
53f1561e-d681-4287-98df-852fac54db2d	intervention	5	GAD-7	-3
53f1561e-d681-4287-98df-852fac54db2d	intervention	6	GAD-7	-5
17c5b2bc-1e9c-4015-a70e-3ce272edbd35	intervention	0	GAD-7	0
17c5b2bc-1e9c-4015-a70e-3ce272edbd35	intervention	1	GAD-7	-1
17c5b2bc-1e9c-4015-a70e-3ce272edbd35	intervention	2	GAD-7	-2
17c5b2bc-1e9c-4015-a70e-3ce272edbd35	intervention	3	GAD-7	-3
17c5b2bc-1e9c-4015-a70e-3ce272edbd35	intervention	4	GAD-7	-2
17c5b2bc-1e9c-4015-a70e-3ce272edbd35	intervention	5	GAD-7
17c5b2bc-1e9c-4015-a70e-3ce272edbd35	intervention	6	GAD-7	-1
ad2ddf6d-2889-49c4-8ec3-c27bf6f5548e	intervention	0	GAD-7	0
ad2ddf6d-2889-49c4-8ec3-c27bf6f5548e	intervention	1	GAD-7	-4
ad2ddf6d-2889-49c4-8ec3-c27bf6f5548e	intervention	2	GAD-7	-6
ad2ddf6d-2889-49c4-8ec3-c27bf6f5548e	intervention	3	GAD-7	-5
ad2ddf6d-2889-49c4-8ec3-c27bf6f5548e	intervention	4	GAD-7	-8
ad2ddf6d-2889-49c4-8ec3-c27bf6f5548e	intervention	5	GAD-7	-8
ad2ddf6d-2889-49c4-8ec3-c27bf6f5548e	intervention	6	GAD-7	-4
93a6806e-4aa2-439c-bde3-5896510b1859	intervention	0	GAD-7	0
93a6806e-4aa2-439c-bde3-5896510b1859	intervention	1	GAD-7	-1
93a6806e-4aa2-439c-bde3-5896510b1859	intervention	2	GAD-7	2
93a6806e-4aa2-439c-bde3-5896510b1859	intervention	3	GAD-7	-1
93a6806e-4aa2-439c-bde3-5896510b1859	intervention	4	GAD-7	-2
93a6806e-4aa2-439c-bde3-5896510b1859	intervention	5	GAD-7	-3
93a6806e-4aa2-439c-bde3-5896510b1859	intervention	6	GAD-7	-2
42a96dfb-6bb5-4346-9ad0-35b8e6a8b1ba	intervention	0	GAD-7	0
42a96dfb-6bb5-4346-9ad0-35b8e6a8b1ba	intervention	1	GAD-7	-4
42a96dfb-6bb5-4346-9ad0-35b8e6a8b1ba	intervention	2	GAD-7	-4
42a96dfb-6bb5-4346-9ad0-35b8e6a8b1ba	intervention	3	GAD-7	-5
42a96dfb-6bb5-4346-9ad0-35b8e6a8b1ba	intervention	4	GAD-7	-3
42a96dfb-6bb5-4346-9ad0-35b8e6a8b1ba	intervention	5	GAD-7	-7
42a96dfb-6bb5-4346-9ad0-35b8e6a8b1ba	intervention	6	GAD-7	-7
b0d06e58-c9f6-4e79-a334-90b16a990e84	intervention	0	GAD-7	0
b0d06e58-c9f6-4e79-a334-90b16a990e84	intervention	1	GAD-7	-1
b0d06e58-c9f6-4e79-a334-90b16a990e84	intervention	2	GAD-7
b0d06e58-c9f6-4e79-a334-90b16a990e84	intervention	3	GAD-7	1
b0d06e58-c9f6-4e79-a334-90b16a990e84	intervention	4	GAD-7	-3
b0d06e58-c9f6-4e79-a334-90b16a990e84	intervention	5	GAD-7	-1
b0d06e58-c9f6-4e79-a334-90b16a990e84	intervention	6	GAD-7	-8
47067864-dd11-447f-93a4-51f0895e318a	intervention	0	GAD-7	0
47067864-dd11-447f-93a4-51f0895e318a	intervention	1	GAD-7	1
47067864-dd11-447f-93a4-51f0895e318a	intervention	2	GAD-7	0
47067864-dd11-447f-93a4-51f0895e318a	intervention	3	GAD-7	-6
47067864-dd11-447f-93a4-51f0895e318a	intervention	4	GAD-7	-6
47067864-dd11-447f-93a4-51f0895e318a	intervention	5	GAD-7	2
47067864-dd11-447f-93a4-51f0895e318a	intervention	6	GAD-7	-5
5a38cef8-a51c-4a22-95b8-c9f42a8fbca1	intervention	0	GAD-7	0
5a38cef8-a51c-4a22-95b8-c9f42a8fbca1	intervention	1	GAD-7	-7
5a38cef8-a51c-4a22-95b8-c9f42a8fbca1	intervention	2	GAD-7	-7
5a38cef8-a51c-4a22-95b8-c9f42a8fbca1	intervention	3	GAD-7	-2
5a38cef8-a51c-4a22-95b8-c9f42a8fbca1	intervention	4	GAD-7	-2
5a38cef8-a51c-4a22-95b8-c9f42a8fbca1	intervention	5	GAD-7	-5
5a38cef8-a51c-4a22-95b8-c9f42a8fbca1	intervention	6	GAD-7	-12
b5f632fd-55f9-4a42-b319-8a85099a39ec	intervention	0	GAD-7	0
b5f632fd-55f9-4a42-b319-8a85099a39ec	intervention	1	GAD-7	2
b5f632fd-55f9-4a42-b319-8a85099a39ec	intervention	2	GAD-7	-6
b5f632fd-55f9-4a42-b319-8a85099a39ec	intervention	3	GAD-7	-4
b5f632fd-55f9-4a42-b319-8a85099a39ec	intervention	4	GAD-7	-4
b5f632fd-55f9-4a42-b319-8a85099a39ec	intervention	5	GAD-7	-7
b5f632fd-55f9-4a42-b319-8a85099a39ec	intervention	6	GAD-7	-10
5079119f-e5c5-4a36-aa84-9351b8a43807	intervention	0	GAD-7	0
5079119f-e5c5-4a36-aa84-9351b8a43807	intervention	1	GAD-7	-1
5079119f-e5c5-4a36-aa84-9351b8a43807	intervention	2	GAD-7	2
5079119f-e5c5-4a36-aa84-9351b8a43807	intervention	3	GAD-7	1
5079119f-e5c5-4a36-aa84-9351b8a43807	intervention	4	GAD-7	-2
5079119f-e5c5-4a36-aa84-9351b8a43807	intervention	5	GAD-7	4
5079119f-e5c5-4a36-aa84-9351b8a43807	intervention	6	GAD-7	2
e577ad4a-5906-42cc-ad8a-24d48cc2f276	intervention	0	GAD-7	0
e577ad4a-5906-42cc-ad8a-24d48cc2f276	intervention	1	GAD-7	0
e577ad4a-5906-42cc-ad8a-24d48cc2f276	intervention	2	GAD-7	-3
e577ad4a-5906-42cc-ad8a-24d48cc2f276	intervention	3	GAD-7
e577ad4a-5906-42cc-ad8a-24d48cc2f276	intervention	4	GAD-7	-3
e577ad4a-5906-42cc-ad8a-24d48cc2f276	intervention	5	GAD-7
e577ad4a-5906-42cc-ad8a-24d48cc2f276	intervention	6	GAD-7	-4
484072b2-3526-4b34-bd18-7d00d5ea922c	intervention	0	GAD-7	0
484072b2-3526-4b34-bd18-7d00d5ea922c	intervention	1	GAD-7	-1
484072b2-3526-4b34-bd18-7d00d5ea922c	intervention	2	GAD-7	-2
484072b2-3526-4b34-bd18-7d00d5ea922c	intervention	3	GAD-7	-4
484072b2-3526-4b34-bd18-7d00d5ea922c	intervention	4	GAD-7	-4
484072b2-3526-4b34-bd18-7d00d5ea922c	intervention	5	GAD-7	-6
484072b2-3526-4b34-bd18-7d00d5ea922c	intervention	6	GAD-7	-6
9426d21b-5393-4bd2-a96c-416c442289c7	intervention	0	GAD-7	0
9426d21b-5393-4bd2-a96c-416c442289c7	intervention	1	GAD-7	3
9426d21b-5393-4bd2-a96c-416c442289c7	intervention	3	GAD-7	-1
9426d21b-5393-4bd2-a96c-416c442289c7	intervention	4	GAD-7	-2
9426d21b-5393-4bd2-a96c-416c442289c7	intervention	5	GAD-7	-5
9426d21b-5393-4bd2-a96c-416c442289c7	intervention	6	GAD-7	-2
e2bed990-fe97-4faf-b1fb-9dc9d706635c	intervention	0	GAD-7	0
e2bed990-fe97-4faf-b1fb-9dc9d706635c	intervention	6	GAD-7	6
10025519-1ccd-4998-a1bb-fa31f07c5d43	intervention	0	GAD-7	0
10025519-1ccd-4998-a1bb-fa31f07c5d43	intervention	1	GAD-7	12
10025519-1ccd-4998-a1bb-fa31f07c5d43	intervention	2	GAD-7	14
10025519-1ccd-4998-a1bb-fa31f07c5d43	intervention	3	GAD-7	15
10025519-1ccd-4998-a1bb-fa31f07c5d43	intervention	6	GAD-7	4
4c1eef04-6051-4331-a046-577d3d4e7241	intervention	0	GAD-7	0
4c1eef04-6051-4331-a046-577d3d4e7241	intervention	1	GAD-7	-1
4c1eef04-6051-4331-a046-577d3d4e7241	intervention	2	GAD-7	-2
4c1eef04-6051-4331-a046-577d3d4e7241	intervention	3	GAD-7	-2
4c1eef04-6051-4331-a046-577d3d4e7241	intervention	4	GAD-7	-2
4c1eef04-6051-4331-a046-577d3d4e7241	intervention	5	GAD-7	-2
4c1eef04-6051-4331-a046-577d3d4e7241	intervention	6	GAD-7	0
79a6317d-9d34-4742-89ae-fe4a0282f60c	intervention	0	GAD-7	0
79a6317d-9d34-4742-89ae-fe4a0282f60c	intervention	1	GAD-7	-1
79a6317d-9d34-4742-89ae-fe4a0282f60c	intervention	2	GAD-7	0
79a6317d-9d34-4742-89ae-fe4a0282f60c	intervention	3	GAD-7	0
79a6317d-9d34-4742-89ae-fe4a0282f60c	intervention	4	GAD-7	0
79a6317d-9d34-4742-89ae-fe4a0282f60c	intervention	5	GAD-7	0
79a6317d-9d34-4742-89ae-fe4a0282f60c	intervention	6	GAD-7	0
2ac53fdb-cd3b-45d9-a102-b2cb5e6c3f0d	intervention	0	GAD-7	0
2ac53fdb-cd3b-45d9-a102-b2cb5e6c3f0d	intervention	2	GAD-7	2
2ac53fdb-cd3b-45d9-a102-b2cb5e6c3f0d	intervention	3	GAD-7	1
2ac53fdb-cd3b-45d9-a102-b2cb5e6c3f0d	intervention	6	GAD-7	4
dc4d4e08-a30f-466b-986a-9c8692d7ea72	intervention	0	GAD-7	0
dc4d4e08-a30f-466b-986a-9c8692d7ea72	intervention	1	GAD-7	0
dc4d4e08-a30f-466b-986a-9c8692d7ea72	intervention	2	GAD-7
dc4d4e08-a30f-466b-986a-9c8692d7ea72	intervention	3	GAD-7
dc4d4e08-a30f-466b-986a-9c8692d7ea72	intervention	4	GAD-7	1
dc4d4e08-a30f-466b-986a-9c8692d7ea72	intervention	5	GAD-7	-2
dc4d4e08-a30f-466b-986a-9c8692d7ea72	intervention	6	GAD-7	-2
90c3e8df-0a6f-4bf9-bd76-976f90c92334	intervention	0	GAD-7	0
90c3e8df-0a6f-4bf9-bd76-976f90c92334	intervention	1	GAD-7	-4
90c3e8df-0a6f-4bf9-bd76-976f90c92334	intervention	2	GAD-7	0
90c3e8df-0a6f-4bf9-bd76-976f90c92334	intervention	3	GAD-7	-1
90c3e8df-0a6f-4bf9-bd76-976f90c92334	intervention	4	GAD-7	-2
90c3e8df-0a6f-4bf9-bd76-976f90c92334	intervention	5	GAD-7	-2
90c3e8df-0a6f-4bf9-bd76-976f90c92334	intervention	6	GAD-7	1
e46e102e-f340-4d43-924e-3f054c5b0d07	intervention	0	GAD-7	0
e46e102e-f340-4d43-924e-3f054c5b0d07	intervention	1	GAD-7	0
e46e102e-f340-4d43-924e-3f054c5b0d07	intervention	2	GAD-7	-3
e46e102e-f340-4d43-924e-3f054c5b0d07	intervention	3	GAD-7	-3
e46e102e-f340-4d43-924e-3f054c5b0d07	intervention	4	GAD-7	-2
e46e102e-f340-4d43-924e-3f054c5b0d07	intervention	5	GAD-7	-4
e46e102e-f340-4d43-924e-3f054c5b0d07	intervention	6	GAD-7	0
be690a66-03b7-41bb-bf94-3792d3dc57cc	intervention	0	GAD-7	0
be690a66-03b7-41bb-bf94-3792d3dc57cc	intervention	1	GAD-7	-4
be690a66-03b7-41bb-bf94-3792d3dc57cc	intervention	2	GAD-7	-3
be690a66-03b7-41bb-bf94-3792d3dc57cc	intervention	3	GAD-7	-1
be690a66-03b7-41bb-bf94-3792d3dc57cc	intervention	4	GAD-7	-3
be690a66-03b7-41bb-bf94-3792d3dc57cc	intervention	5	GAD-7	-3
be690a66-03b7-41bb-bf94-3792d3dc57cc	intervention	6	GAD-7	-4
639607e2-3038-4a3e-b2c4-b56aae8bbc22	intervention	0	GAD-7	0
639607e2-3038-4a3e-b2c4-b56aae8bbc22	intervention	1	GAD-7	-2
639607e2-3038-4a3e-b2c4-b56aae8bbc22	intervention	2	GAD-7	-4
639607e2-3038-4a3e-b2c4-b56aae8bbc22	intervention	3	GAD-7	-6
639607e2-3038-4a3e-b2c4-b56aae8bbc22	intervention	4	GAD-7	-4
639607e2-3038-4a3e-b2c4-b56aae8bbc22	intervention	5	GAD-7	-6
639607e2-3038-4a3e-b2c4-b56aae8bbc22	intervention	6	GAD-7	-6
61128f31-dd33-45c2-b8bb-713522117568	intervention	0	GAD-7	0
61128f31-dd33-45c2-b8bb-713522117568	intervention	1	GAD-7	-4
61128f31-dd33-45c2-b8bb-713522117568	intervention	2	GAD-7	2
61128f31-dd33-45c2-b8bb-713522117568	intervention	3	GAD-7	-5
61128f31-dd33-45c2-b8bb-713522117568	intervention	4	GAD-7	-5
61128f31-dd33-45c2-b8bb-713522117568	intervention	6	GAD-7	-3
fae1f5dc-a3c0-4be7-a188-a031d7777689	intervention	0	GAD-7	0
fae1f5dc-a3c0-4be7-a188-a031d7777689	intervention	1	GAD-7	1
fae1f5dc-a3c0-4be7-a188-a031d7777689	intervention	2	GAD-7	-5
fae1f5dc-a3c0-4be7-a188-a031d7777689	intervention	3	GAD-7	-1
fae1f5dc-a3c0-4be7-a188-a031d7777689	intervention	4	GAD-7	-4
fae1f5dc-a3c0-4be7-a188-a031d7777689	intervention	5	GAD-7	-3
fae1f5dc-a3c0-4be7-a188-a031d7777689	intervention	6	GAD-7	-3
2f41c4e4-4234-48b0-bda3-5e52cef0cd39	intervention	0	GAD-7	0
2f41c4e4-4234-48b0-bda3-5e52cef0cd39	intervention	1	GAD-7	-2
2f41c4e4-4234-48b0-bda3-5e52cef0cd39	intervention	2	GAD-7	-2
2f41c4e4-4234-48b0-bda3-5e52cef0cd39	intervention	3	GAD-7	-4
2f41c4e4-4234-48b0-bda3-5e52cef0cd39	intervention	4	GAD-7	-6
2f41c4e4-4234-48b0-bda3-5e52cef0cd39	intervention	5	GAD-7	-6
2f41c4e4-4234-48b0-bda3-5e52cef0cd39	intervention	6	GAD-7	-6
ab4e6762-e6bc-404a-9d99-24bb9570fd92	intervention	0	GAD-7	0
ab4e6762-e6bc-404a-9d99-24bb9570fd92	intervention	1	GAD-7	1
ab4e6762-e6bc-404a-9d99-24bb9570fd92	intervention	2	GAD-7	1
ab4e6762-e6bc-404a-9d99-24bb9570fd92	intervention	3	GAD-7	-1
ab4e6762-e6bc-404a-9d99-24bb9570fd92	intervention	4	GAD-7	-1
ab4e6762-e6bc-404a-9d99-24bb9570fd92	intervention	5	GAD-7	-6
ab4e6762-e6bc-404a-9d99-24bb9570fd92	intervention	6	GAD-7	-3
909e58d2-2b7a-4d67-b9c3-532729aa6dd6	intervention	0	GAD-7	0
909e58d2-2b7a-4d67-b9c3-532729aa6dd6	intervention	1	GAD-7	-2
909e58d2-2b7a-4d67-b9c3-532729aa6dd6	intervention	2	GAD-7	-5
909e58d2-2b7a-4d67-b9c3-532729aa6dd6	intervention	3	GAD-7	-6
909e58d2-2b7a-4d67-b9c3-532729aa6dd6	intervention	4	GAD-7	-6
909e58d2-2b7a-4d67-b9c3-532729aa6dd6	intervention	5	GAD-7	-6
909e58d2-2b7a-4d67-b9c3-532729aa6dd6	intervention	6	GAD-7	-6
77b81930-d621-4d74-b8da-e331cc983b36	intervention	0	GAD-7	0
77b81930-d621-4d74-b8da-e331cc983b36	intervention	1	GAD-7	1
77b81930-d621-4d74-b8da-e331cc983b36	intervention	2	GAD-7	1
77b81930-d621-4d74-b8da-e331cc983b36	intervention	3	GAD-7	1
77b81930-d621-4d74-b8da-e331cc983b36	intervention	4	GAD-7	-6
77b81930-d621-4d74-b8da-e331cc983b36	intervention	5	GAD-7	1
77b81930-d621-4d74-b8da-e331cc983b36	intervention	6	GAD-7	2
323eedbd-fb16-4a5c-9082-bce96dc4e344	intervention	0	GAD-7	0
323eedbd-fb16-4a5c-9082-bce96dc4e344	intervention	1	GAD-7	1
323eedbd-fb16-4a5c-9082-bce96dc4e344	intervention	2	GAD-7	0
323eedbd-fb16-4a5c-9082-bce96dc4e344	intervention	3	GAD-7	0
323eedbd-fb16-4a5c-9082-bce96dc4e344	intervention	4	GAD-7	-1
323eedbd-fb16-4a5c-9082-bce96dc4e344	intervention	5	GAD-7	0
323eedbd-fb16-4a5c-9082-bce96dc4e344	intervention	6	GAD-7	0
81deb378-c636-4df4-a3f0-c24b5a79e0c9	intervention	0	GAD-7	0
ca0c1dea-f6d7-48a5-8ddf-129c72136132	intervention	0	GAD-7	0
ca0c1dea-f6d7-48a5-8ddf-129c72136132	intervention	1	GAD-7	-8
ca0c1dea-f6d7-48a5-8ddf-129c72136132	intervention	2	GAD-7	-9
ca0c1dea-f6d7-48a5-8ddf-129c72136132	intervention	3	GAD-7	-5
ca0c1dea-f6d7-48a5-8ddf-129c72136132	intervention	4	GAD-7	-12
ca0c1dea-f6d7-48a5-8ddf-129c72136132	intervention	5	GAD-7	-7
ca0c1dea-f6d7-48a5-8ddf-129c72136132	intervention	6	GAD-7	-11
9ce46c26-6fa3-479a-8f31-09c8ecd8df11	intervention	0	GAD-7	0
9ce46c26-6fa3-479a-8f31-09c8ecd8df11	intervention	1	GAD-7	5
9ce46c26-6fa3-479a-8f31-09c8ecd8df11	intervention	2	GAD-7	4
9ce46c26-6fa3-479a-8f31-09c8ecd8df11	intervention	3	GAD-7	7
9ce46c26-6fa3-479a-8f31-09c8ecd8df11	intervention	4	GAD-7	0
9ce46c26-6fa3-479a-8f31-09c8ecd8df11	intervention	5	GAD-7	-2
9ce46c26-6fa3-479a-8f31-09c8ecd8df11	intervention	6	GAD-7	0
6affbab6-a235-424b-8a8d-3a79e3ec2b6b	intervention	0	GAD-7	0
6affbab6-a235-424b-8a8d-3a79e3ec2b6b	intervention	1	GAD-7	3
6affbab6-a235-424b-8a8d-3a79e3ec2b6b	intervention	2	GAD-7	4
6affbab6-a235-424b-8a8d-3a79e3ec2b6b	intervention	3	GAD-7	2
6affbab6-a235-424b-8a8d-3a79e3ec2b6b	intervention	4	GAD-7	0
6affbab6-a235-424b-8a8d-3a79e3ec2b6b	intervention	5	GAD-7	1
6affbab6-a235-424b-8a8d-3a79e3ec2b6b	intervention	6	GAD-7	1
57394d19-a730-453c-8f48-bf6e3eedd7cb	intervention	0	GAD-7	0
57394d19-a730-453c-8f48-bf6e3eedd7cb	intervention	1	GAD-7	-1
57394d19-a730-453c-8f48-bf6e3eedd7cb	intervention	3	GAD-7	0
57394d19-a730-453c-8f48-bf6e3eedd7cb	intervention	4	GAD-7	1
57394d19-a730-453c-8f48-bf6e3eedd7cb	intervention	5	GAD-7	3
0bcc9171-7443-4728-8c87-76be6c8bd3f3	intervention	0	GAD-7	0
0bcc9171-7443-4728-8c87-76be6c8bd3f3	intervention	1	GAD-7	-5
0bcc9171-7443-4728-8c87-76be6c8bd3f3	intervention	2	GAD-7	0
0bcc9171-7443-4728-8c87-76be6c8bd3f3	intervention	3	GAD-7	-2
0bcc9171-7443-4728-8c87-76be6c8bd3f3	intervention	5	GAD-7	-2
0bcc9171-7443-4728-8c87-76be6c8bd3f3	intervention	6	GAD-7	-6
76199b1d-242d-436f-946a-0b443e60aae6	intervention	0	GAD-7	0
e5f0c653-677a-4e2b-944b-22cee05cc833	intervention	0	GAD-7	0
e5f0c653-677a-4e2b-944b-22cee05cc833	intervention	1	GAD-7	1
e5f0c653-677a-4e2b-944b-22cee05cc833	intervention	2	GAD-7	5
e5f0c653-677a-4e2b-944b-22cee05cc833	intervention	3	GAD-7	0
e5f0c653-677a-4e2b-944b-22cee05cc833	intervention	4	GAD-7	1
8a9a6bab-00ea-474f-a376-bacab4ea9f02	intervention	0	GAD-7	0
8a9a6bab-00ea-474f-a376-bacab4ea9f02	intervention	1	GAD-7	4
8a9a6bab-00ea-474f-a376-bacab4ea9f02	intervention	2	GAD-7	3
8a9a6bab-00ea-474f-a376-bacab4ea9f02	intervention	3	GAD-7	0
8a9a6bab-00ea-474f-a376-bacab4ea9f02	intervention	4	GAD-7	0
8a9a6bab-00ea-474f-a376-bacab4ea9f02	intervention	5	GAD-7
8a9a6bab-00ea-474f-a376-bacab4ea9f02	intervention	6	GAD-7	0
e3ef23d1-3b25-4960-b94d-97eb8203ded1	intervention	0	GAD-7	0
e3ef23d1-3b25-4960-b94d-97eb8203ded1	intervention	1	GAD-7	-9
e3ef23d1-3b25-4960-b94d-97eb8203ded1	intervention	2	GAD-7	-9
e3ef23d1-3b25-4960-b94d-97eb8203ded1	intervention	3	GAD-7	-7
e3ef23d1-3b25-4960-b94d-97eb8203ded1	intervention	4	GAD-7	-9
e3ef23d1-3b25-4960-b94d-97eb8203ded1	intervention	5	GAD-7	-8
5d91f63b-d25d-4b40-8375-f1f87104a789	intervention	0	GAD-7	0
5d91f63b-d25d-4b40-8375-f1f87104a789	intervention	1	GAD-7	-5
5d91f63b-d25d-4b40-8375-f1f87104a789	intervention	2	GAD-7	-1
5d91f63b-d25d-4b40-8375-f1f87104a789	intervention	3	GAD-7	2
5d91f63b-d25d-4b40-8375-f1f87104a789	intervention	4	GAD-7	-1
5d91f63b-d25d-4b40-8375-f1f87104a789	intervention	5	GAD-7	-4
5d91f63b-d25d-4b40-8375-f1f87104a789	intervention	6	GAD-7	-7
9e3538fc-fe34-4554-a2dd-943bcf2b8269	intervention	0	GAD-7	0
9e3538fc-fe34-4554-a2dd-943bcf2b8269	intervention	1	GAD-7	1
9e3538fc-fe34-4554-a2dd-943bcf2b8269	intervention	2	GAD-7	1
9e3538fc-fe34-4554-a2dd-943bcf2b8269	intervention	3	GAD-7	-2
9e3538fc-fe34-4554-a2dd-943bcf2b8269	intervention	4	GAD-7	-2
9e3538fc-fe34-4554-a2dd-943bcf2b8269	intervention	5	GAD-7	-4
9e3538fc-fe34-4554-a2dd-943bcf2b8269	intervention	6	GAD-7	1
53c1cf15-1e4f-4a32-a184-bfb19106c72b	intervention	0	GAD-7	0
53c1cf15-1e4f-4a32-a184-bfb19106c72b	intervention	1	GAD-7	-4
53c1cf15-1e4f-4a32-a184-bfb19106c72b	intervention	2	GAD-7	-2
53c1cf15-1e4f-4a32-a184-bfb19106c72b	intervention	3	GAD-7	-2
53c1cf15-1e4f-4a32-a184-bfb19106c72b	intervention	4	GAD-7	-2
53c1cf15-1e4f-4a32-a184-bfb19106c72b	intervention	5	GAD-7	-6
53c1cf15-1e4f-4a32-a184-bfb19106c72b	intervention	6	GAD-7	-5
0def43b4-ea1b-4550-a801-5de152bfd2fb	intervention	0	GAD-7	0
0def43b4-ea1b-4550-a801-5de152bfd2fb	intervention	1	GAD-7	0
0def43b4-ea1b-4550-a801-5de152bfd2fb	intervention	2	GAD-7	1
0def43b4-ea1b-4550-a801-5de152bfd2fb	intervention	3	GAD-7	0
0def43b4-ea1b-4550-a801-5de152bfd2fb	intervention	5	GAD-7	1
0def43b4-ea1b-4550-a801-5de152bfd2fb	intervention	6	GAD-7	3
6ced91ac-dd32-4dfc-bfc9-30098df3f0c0	intervention	0	GAD-7	0
6ced91ac-dd32-4dfc-bfc9-30098df3f0c0	intervention	1	GAD-7	-3
6ced91ac-dd32-4dfc-bfc9-30098df3f0c0	intervention	2	GAD-7	-2
6ced91ac-dd32-4dfc-bfc9-30098df3f0c0	intervention	3	GAD-7	-6
6ced91ac-dd32-4dfc-bfc9-30098df3f0c0	intervention	4	GAD-7	-2
6ced91ac-dd32-4dfc-bfc9-30098df3f0c0	intervention	5	GAD-7	-5
6ced91ac-dd32-4dfc-bfc9-30098df3f0c0	intervention	6	GAD-7	-4
bb851221-20f3-434f-bb93-0da62624cc56	intervention	0	GAD-7	0
bb851221-20f3-434f-bb93-0da62624cc56	intervention	1	GAD-7	-3
bb851221-20f3-434f-bb93-0da62624cc56	intervention	2	GAD-7	-3
bb851221-20f3-434f-bb93-0da62624cc56	intervention	3	GAD-7	0
bb851221-20f3-434f-bb93-0da62624cc56	intervention	4	GAD-7	1
bb851221-20f3-434f-bb93-0da62624cc56	intervention	5	GAD-7	1
bb851221-20f3-434f-bb93-0da62624cc56	intervention	6	GAD-7	1
d7422be4-2f62-4eca-bc27-e9f0906bfbe3	intervention	0	GAD-7	0
d7422be4-2f62-4eca-bc27-e9f0906bfbe3	intervention	1	GAD-7	-4
d7422be4-2f62-4eca-bc27-e9f0906bfbe3	intervention	2	GAD-7	-7
d7422be4-2f62-4eca-bc27-e9f0906bfbe3	intervention	3	GAD-7	-7
d7422be4-2f62-4eca-bc27-e9f0906bfbe3	intervention	4	GAD-7	-7
d7422be4-2f62-4eca-bc27-e9f0906bfbe3	intervention	5	GAD-7	-7
d7422be4-2f62-4eca-bc27-e9f0906bfbe3	intervention	6	GAD-7	-7
42af6009-17f2-4da6-b101-2a2af92ae8ea	intervention	0	GAD-7	0
42af6009-17f2-4da6-b101-2a2af92ae8ea	intervention	1	GAD-7	3
42af6009-17f2-4da6-b101-2a2af92ae8ea	intervention	2	GAD-7	1
42af6009-17f2-4da6-b101-2a2af92ae8ea	intervention	3	GAD-7	-7
42af6009-17f2-4da6-b101-2a2af92ae8ea	intervention	4	GAD-7	-2
42af6009-17f2-4da6-b101-2a2af92ae8ea	intervention	5	GAD-7	-11
42af6009-17f2-4da6-b101-2a2af92ae8ea	intervention	6	GAD-7	-11
6110b612-9fd1-4d03-b8cf-61cbf8068661	intervention	0	GAD-7	0
6110b612-9fd1-4d03-b8cf-61cbf8068661	intervention	1	GAD-7	-2
6110b612-9fd1-4d03-b8cf-61cbf8068661	intervention	2	GAD-7	-2
6110b612-9fd1-4d03-b8cf-61cbf8068661	intervention	3	GAD-7	0
6110b612-9fd1-4d03-b8cf-61cbf8068661	intervention	4	GAD-7	0
6110b612-9fd1-4d03-b8cf-61cbf8068661	intervention	5	GAD-7	0
6110b612-9fd1-4d03-b8cf-61cbf8068661	intervention	6	GAD-7	-2
d6ed83a9-c428-439a-802c-5dc5efa55f9f	intervention	0	GAD-7	0
d6ed83a9-c428-439a-802c-5dc5efa55f9f	intervention	1	GAD-7	0
d6ed83a9-c428-439a-802c-5dc5efa55f9f	intervention	2	GAD-7	0
d6ed83a9-c428-439a-802c-5dc5efa55f9f	intervention	3	GAD-7	-1
d6ed83a9-c428-439a-802c-5dc5efa55f9f	intervention	4	GAD-7	-1
d6ed83a9-c428-439a-802c-5dc5efa55f9f	intervention	5	GAD-7	-3
d6ed83a9-c428-439a-802c-5dc5efa55f9f	intervention	6	GAD-7	-3
80b6bd04-d82e-4a3e-be7b-5a27870f0bce	intervention	0	GAD-7	0
80b6bd04-d82e-4a3e-be7b-5a27870f0bce	intervention	1	GAD-7	-1
80b6bd04-d82e-4a3e-be7b-5a27870f0bce	intervention	2	GAD-7
80b6bd04-d82e-4a3e-be7b-5a27870f0bce	intervention	3	GAD-7	-4
80b6bd04-d82e-4a3e-be7b-5a27870f0bce	intervention	4	GAD-7	-4
80b6bd04-d82e-4a3e-be7b-5a27870f0bce	intervention	5	GAD-7	-4
80b6bd04-d82e-4a3e-be7b-5a27870f0bce	intervention	6	GAD-7	-4
97efc84e-63bf-4ed9-a70f-4fd9b8d16cd2	intervention	0	GAD-7	0
97efc84e-63bf-4ed9-a70f-4fd9b8d16cd2	intervention	1	GAD-7	-6
97efc84e-63bf-4ed9-a70f-4fd9b8d16cd2	intervention	2	GAD-7	0
97efc84e-63bf-4ed9-a70f-4fd9b8d16cd2	intervention	3	GAD-7	4
97efc84e-63bf-4ed9-a70f-4fd9b8d16cd2	intervention	4	GAD-7	-6
97efc84e-63bf-4ed9-a70f-4fd9b8d16cd2	intervention	5	GAD-7	-6
97efc84e-63bf-4ed9-a70f-4fd9b8d16cd2	intervention	6	GAD-7	-6
5729ac95-c500-4db9-8098-39eeee60bea4	intervention	0	GAD-7	0
5729ac95-c500-4db9-8098-39eeee60bea4	intervention	1	GAD-7	4
5729ac95-c500-4db9-8098-39eeee60bea4	intervention	2	GAD-7	-3
5729ac95-c500-4db9-8098-39eeee60bea4	intervention	3	GAD-7	-3
5729ac95-c500-4db9-8098-39eeee60bea4	intervention	4	GAD-7	0
5729ac95-c500-4db9-8098-39eeee60bea4	intervention	5	GAD-7	-2
5729ac95-c500-4db9-8098-39eeee60bea4	intervention	6	GAD-7	-3
df5bcad8-d39a-48da-afa3-6af4032a0d49	intervention	0	GAD-7	0
df5bcad8-d39a-48da-afa3-6af4032a0d49	intervention	1	GAD-7	-2
df5bcad8-d39a-48da-afa3-6af4032a0d49	intervention	2	GAD-7	-3
df5bcad8-d39a-48da-afa3-6af4032a0d49	intervention	3	GAD-7	5
df5bcad8-d39a-48da-afa3-6af4032a0d49	intervention	4	GAD-7	-1
df5bcad8-d39a-48da-afa3-6af4032a0d49	intervention	5	GAD-7	-2
df5bcad8-d39a-48da-afa3-6af4032a0d49	intervention	6	GAD-7
4bc913dc-02bc-47b0-9c2a-9bc2860fcd1d	intervention	0	GAD-7	0
4bc913dc-02bc-47b0-9c2a-9bc2860fcd1d	intervention	2	GAD-7	-6
e4b2cd7a-429b-4b0d-aeb9-f6465fb5f2ad	intervention	0	GAD-7	0
e4b2cd7a-429b-4b0d-aeb9-f6465fb5f2ad	intervention	6	GAD-7	1
f866cabf-f4e7-46ba-85fa-064f91af9c13	intervention	0	GAD-7	0
f866cabf-f4e7-46ba-85fa-064f91af9c13	intervention	3	GAD-7	1
f866cabf-f4e7-46ba-85fa-064f91af9c13	intervention	4	GAD-7	1
f866cabf-f4e7-46ba-85fa-064f91af9c13	intervention	5	GAD-7	8
f866cabf-f4e7-46ba-85fa-064f91af9c13	intervention	6	GAD-7	6
2b324554-5266-46b4-9a8f-b40bdbd5dfc0	intervention	0	GAD-7	0
2b324554-5266-46b4-9a8f-b40bdbd5dfc0	intervention	1	GAD-7	0
2b324554-5266-46b4-9a8f-b40bdbd5dfc0	intervention	2	GAD-7	1
2b324554-5266-46b4-9a8f-b40bdbd5dfc0	intervention	3	GAD-7	-1
2b324554-5266-46b4-9a8f-b40bdbd5dfc0	intervention	4	GAD-7	0
2b324554-5266-46b4-9a8f-b40bdbd5dfc0	intervention	5	GAD-7	0
2b324554-5266-46b4-9a8f-b40bdbd5dfc0	intervention	6	GAD-7	-2
4be99d09-9b86-436a-a031-15d2869cfe1e	intervention	0	GAD-7	0
4be99d09-9b86-436a-a031-15d2869cfe1e	intervention	1	GAD-7	2
4be99d09-9b86-436a-a031-15d2869cfe1e	intervention	2	GAD-7	1
4be99d09-9b86-436a-a031-15d2869cfe1e	intervention	3	GAD-7	1
4be99d09-9b86-436a-a031-15d2869cfe1e	intervention	4	GAD-7	2
4be99d09-9b86-436a-a031-15d2869cfe1e	intervention	5	GAD-7	0
4be99d09-9b86-436a-a031-15d2869cfe1e	intervention	6	GAD-7	0
6965cfbf-ef3e-429e-ad25-76bc6de8a826	intervention	0	GAD-7	0
6965cfbf-ef3e-429e-ad25-76bc6de8a826	intervention	1	GAD-7	4
6965cfbf-ef3e-429e-ad25-76bc6de8a826	intervention	2	GAD-7	-1
6965cfbf-ef3e-429e-ad25-76bc6de8a826	intervention	3	GAD-7	0
6965cfbf-ef3e-429e-ad25-76bc6de8a826	intervention	4	GAD-7	1
6965cfbf-ef3e-429e-ad25-76bc6de8a826	intervention	5	GAD-7	0
6965cfbf-ef3e-429e-ad25-76bc6de8a826	intervention	6	GAD-7	2
3ea20ac3-5d95-4de5-9df7-120cc74fd1d1	intervention	0	GAD-7	0
3ea20ac3-5d95-4de5-9df7-120cc74fd1d1	intervention	1	GAD-7	0
3ea20ac3-5d95-4de5-9df7-120cc74fd1d1	intervention	2	GAD-7	-5
3ea20ac3-5d95-4de5-9df7-120cc74fd1d1	intervention	3	GAD-7	-8
3ea20ac3-5d95-4de5-9df7-120cc74fd1d1	intervention	4	GAD-7	-7
3ea20ac3-5d95-4de5-9df7-120cc74fd1d1	intervention	5	GAD-7	-7
3ea20ac3-5d95-4de5-9df7-120cc74fd1d1	intervention	6	GAD-7	-6
26aeb9a0-136b-43d4-a9d0-b38a39d63b61	intervention	0	GAD-7	0
26aeb9a0-136b-43d4-a9d0-b38a39d63b61	intervention	1	GAD-7	-2
26aeb9a0-136b-43d4-a9d0-b38a39d63b61	intervention	2	GAD-7	-5
26aeb9a0-136b-43d4-a9d0-b38a39d63b61	intervention	3	GAD-7	-4
26aeb9a0-136b-43d4-a9d0-b38a39d63b61	intervention	4	GAD-7	-4
26aeb9a0-136b-43d4-a9d0-b38a39d63b61	intervention	5	GAD-7	-4
26aeb9a0-136b-43d4-a9d0-b38a39d63b61	intervention	6	GAD-7	-4
b0de332d-fddc-4126-abe9-2c4b0a6da727	intervention	0	GAD-7	0
b0de332d-fddc-4126-abe9-2c4b0a6da727	intervention	1	GAD-7	2
5c738335-47e0-43f7-9ab0-4ebd88019f93	intervention	0	GAD-7	0
5c738335-47e0-43f7-9ab0-4ebd88019f93	intervention	1	GAD-7	-6
5c738335-47e0-43f7-9ab0-4ebd88019f93	intervention	2	GAD-7	-8
5c738335-47e0-43f7-9ab0-4ebd88019f93	intervention	3	GAD-7	-7
5c738335-47e0-43f7-9ab0-4ebd88019f93	intervention	4	GAD-7	-6
5c738335-47e0-43f7-9ab0-4ebd88019f93	intervention	5	GAD-7	-6
5c738335-47e0-43f7-9ab0-4ebd88019f93	intervention	6	GAD-7	-10
1aee9229-4208-408f-bbfd-e8ed11d947ba	intervention	0	GAD-7	0
1aee9229-4208-408f-bbfd-e8ed11d947ba	intervention	1	GAD-7	-5
1aee9229-4208-408f-bbfd-e8ed11d947ba	intervention	2	GAD-7	-13
1aee9229-4208-408f-bbfd-e8ed11d947ba	intervention	3	GAD-7	-13
1aee9229-4208-408f-bbfd-e8ed11d947ba	intervention	4	GAD-7	-13
1aee9229-4208-408f-bbfd-e8ed11d947ba	intervention	5	GAD-7	-13
1aee9229-4208-408f-bbfd-e8ed11d947ba	intervention	6	GAD-7	-13
35028d28-6f95-4877-9a84-6becc25e2e5c	intervention	0	GAD-7	0
35028d28-6f95-4877-9a84-6becc25e2e5c	intervention	1	GAD-7	-9
35028d28-6f95-4877-9a84-6becc25e2e5c	intervention	2	GAD-7	-9
35028d28-6f95-4877-9a84-6becc25e2e5c	intervention	3	GAD-7	-7
35028d28-6f95-4877-9a84-6becc25e2e5c	intervention	4	GAD-7	-7
35028d28-6f95-4877-9a84-6becc25e2e5c	intervention	5	GAD-7	-9
35028d28-6f95-4877-9a84-6becc25e2e5c	intervention	6	GAD-7	-10
7bf0611f-0830-4ea1-a247-1d6feef4ed84	intervention	0	GAD-7	0
7bf0611f-0830-4ea1-a247-1d6feef4ed84	intervention	1	GAD-7	3
957cbcc2-2ee7-4063-b1f5-27b94b6c1a4b	intervention	0	GAD-7	0
957cbcc2-2ee7-4063-b1f5-27b94b6c1a4b	intervention	1	GAD-7	1
957cbcc2-2ee7-4063-b1f5-27b94b6c1a4b	intervention	2	GAD-7	1
957cbcc2-2ee7-4063-b1f5-27b94b6c1a4b	intervention	3	GAD-7	0
957cbcc2-2ee7-4063-b1f5-27b94b6c1a4b	intervention	4	GAD-7	-1
957cbcc2-2ee7-4063-b1f5-27b94b6c1a4b	intervention	5	GAD-7	2
957cbcc2-2ee7-4063-b1f5-27b94b6c1a4b	intervention	6	GAD-7	0
0893388c-64d8-4979-a378-2b7460cadb0a	intervention	0	GAD-7	0
0893388c-64d8-4979-a378-2b7460cadb0a	intervention	1	GAD-7	-2
0893388c-64d8-4979-a378-2b7460cadb0a	intervention	2	GAD-7	-2
0893388c-64d8-4979-a378-2b7460cadb0a	intervention	3	GAD-7	-6
0893388c-64d8-4979-a378-2b7460cadb0a	intervention	4	GAD-7	-1
0893388c-64d8-4979-a378-2b7460cadb0a	intervention	5	GAD-7	-4
0893388c-64d8-4979-a378-2b7460cadb0a	intervention	6	GAD-7	-5
1754aea2-6cae-4546-b95c-c2f1bd29c75a	intervention	0	GAD-7	0
1754aea2-6cae-4546-b95c-c2f1bd29c75a	intervention	1	GAD-7	1
1754aea2-6cae-4546-b95c-c2f1bd29c75a	intervention	2	GAD-7
1754aea2-6cae-4546-b95c-c2f1bd29c75a	intervention	3	GAD-7	-4
1754aea2-6cae-4546-b95c-c2f1bd29c75a	intervention	4	GAD-7	-4
1754aea2-6cae-4546-b95c-c2f1bd29c75a	intervention	5	GAD-7	-4
1754aea2-6cae-4546-b95c-c2f1bd29c75a	intervention	6	GAD-7	-4
e5d30b7f-8286-41cf-9126-d1c0acc182d1	intervention	0	GAD-7	0
e5d30b7f-8286-41cf-9126-d1c0acc182d1	intervention	1	GAD-7	0
e5d30b7f-8286-41cf-9126-d1c0acc182d1	intervention	2	GAD-7	-5
e5d30b7f-8286-41cf-9126-d1c0acc182d1	intervention	3	GAD-7	-1
e5d30b7f-8286-41cf-9126-d1c0acc182d1	intervention	4	GAD-7
e5d30b7f-8286-41cf-9126-d1c0acc182d1	intervention	5	GAD-7	-1
e5d30b7f-8286-41cf-9126-d1c0acc182d1	intervention	6	GAD-7	-2
ef0eba4e-aecf-4958-9c13-66e89d3fb2c4	intervention	0	GAD-7	0
ef0eba4e-aecf-4958-9c13-66e89d3fb2c4	intervention	1	GAD-7	-9
ef0eba4e-aecf-4958-9c13-66e89d3fb2c4	intervention	2	GAD-7	-6
ef0eba4e-aecf-4958-9c13-66e89d3fb2c4	intervention	3	GAD-7	-7
ef0eba4e-aecf-4958-9c13-66e89d3fb2c4	intervention	4	GAD-7	-6
ef0eba4e-aecf-4958-9c13-66e89d3fb2c4	intervention	5	GAD-7	-2
ef0eba4e-aecf-4958-9c13-66e89d3fb2c4	intervention	6	GAD-7	-3
ad8b29a9-fecc-4a13-8fd4-4a5c8a66726d	intervention	0	GAD-7	0
ad8b29a9-fecc-4a13-8fd4-4a5c8a66726d	intervention	1	GAD-7	6
ad8b29a9-fecc-4a13-8fd4-4a5c8a66726d	intervention	3	GAD-7	6
703462d8-5616-4443-870e-e82dea565bdc	intervention	0	GAD-7	0
703462d8-5616-4443-870e-e82dea565bdc	intervention	1	GAD-7	-3
703462d8-5616-4443-870e-e82dea565bdc	intervention	2	GAD-7	-12
703462d8-5616-4443-870e-e82dea565bdc	intervention	3	GAD-7	-1
be546a64-7499-4f37-a8f7-5fe1d17f539e	intervention	0	GAD-7	0
be546a64-7499-4f37-a8f7-5fe1d17f539e	intervention	1	GAD-7	-5
be546a64-7499-4f37-a8f7-5fe1d17f539e	intervention	2	GAD-7	-2
be546a64-7499-4f37-a8f7-5fe1d17f539e	intervention	3	GAD-7	-5
be546a64-7499-4f37-a8f7-5fe1d17f539e	intervention	4	GAD-7	-4
be546a64-7499-4f37-a8f7-5fe1d17f539e	intervention	5	GAD-7	-5
be546a64-7499-4f37-a8f7-5fe1d17f539e	intervention	6	GAD-7	0
4d819fd9-3a3a-4d95-b77e-1b8d2007fb16	intervention	0	GAD-7	0
4d819fd9-3a3a-4d95-b77e-1b8d2007fb16	intervention	1	GAD-7	4
4d819fd9-3a3a-4d95-b77e-1b8d2007fb16	intervention	2	GAD-7	-1
4d819fd9-3a3a-4d95-b77e-1b8d2007fb16	intervention	3	GAD-7	-1
4d819fd9-3a3a-4d95-b77e-1b8d2007fb16	intervention	4	GAD-7	0
4d819fd9-3a3a-4d95-b77e-1b8d2007fb16	intervention	5	GAD-7	0
4d819fd9-3a3a-4d95-b77e-1b8d2007fb16	intervention	6	GAD-7
f6f4ba1a-87bf-4fdf-9050-74ffcead59b2	intervention	0	GAD-7	0
f6f4ba1a-87bf-4fdf-9050-74ffcead59b2	intervention	1	GAD-7	-4
f6f4ba1a-87bf-4fdf-9050-74ffcead59b2	intervention	2	GAD-7	-4
f6f4ba1a-87bf-4fdf-9050-74ffcead59b2	intervention	3	GAD-7	0
f6f4ba1a-87bf-4fdf-9050-74ffcead59b2	intervention	4	GAD-7	-2
f6f4ba1a-87bf-4fdf-9050-74ffcead59b2	intervention	5	GAD-7	1
f6f4ba1a-87bf-4fdf-9050-74ffcead59b2	intervention	6	GAD-7	-4
8d1a91e1-1b2f-4149-bd85-931a230e8d7d	intervention	0	GAD-7	0
8d1a91e1-1b2f-4149-bd85-931a230e8d7d	intervention	5	GAD-7	3
8d1a91e1-1b2f-4149-bd85-931a230e8d7d	intervention	6	GAD-7	-3
1cab97bf-bda6-43c2-8f80-ae8e4a9f013a	intervention	0	GAD-7	0
d8077909-3eaf-4da4-859f-68bc9c93ba32	intervention	0	GAD-7	0
d8077909-3eaf-4da4-859f-68bc9c93ba32	intervention	1	GAD-7	-10
d8077909-3eaf-4da4-859f-68bc9c93ba32	intervention	2	GAD-7	-8
d8077909-3eaf-4da4-859f-68bc9c93ba32	intervention	3	GAD-7	-11
d8077909-3eaf-4da4-859f-68bc9c93ba32	intervention	4	GAD-7	-11
d8077909-3eaf-4da4-859f-68bc9c93ba32	intervention	5	GAD-7	-11
d8077909-3eaf-4da4-859f-68bc9c93ba32	intervention	6	GAD-7	-11
4503bed6-7190-4936-900d-39e3efa9e3d6	intervention	0	GAD-7	0
4503bed6-7190-4936-900d-39e3efa9e3d6	intervention	1	GAD-7	2
4503bed6-7190-4936-900d-39e3efa9e3d6	intervention	2	GAD-7	3
4503bed6-7190-4936-900d-39e3efa9e3d6	intervention	3	GAD-7	-1
4503bed6-7190-4936-900d-39e3efa9e3d6	intervention	4	GAD-7
4503bed6-7190-4936-900d-39e3efa9e3d6	intervention	5	GAD-7	-2
4503bed6-7190-4936-900d-39e3efa9e3d6	intervention	6	GAD-7	-2
963e8fab-c04f-4587-be20-261d58abaafa	intervention	0	GAD-7	0
963e8fab-c04f-4587-be20-261d58abaafa	intervention	1	GAD-7	-1
963e8fab-c04f-4587-be20-261d58abaafa	intervention	2	GAD-7	-2
963e8fab-c04f-4587-be20-261d58abaafa	intervention	3	GAD-7	-2
963e8fab-c04f-4587-be20-261d58abaafa	intervention	4	GAD-7	-3
963e8fab-c04f-4587-be20-261d58abaafa	intervention	5	GAD-7	-2
963e8fab-c04f-4587-be20-261d58abaafa	intervention	6	GAD-7
2c5f8891-ca23-4163-bca3-61d9025d9fc8	intervention	0	GAD-7	0
2c5f8891-ca23-4163-bca3-61d9025d9fc8	intervention	1	GAD-7	-3
2c5f8891-ca23-4163-bca3-61d9025d9fc8	intervention	2	GAD-7	-2
2c5f8891-ca23-4163-bca3-61d9025d9fc8	intervention	3	GAD-7	-2
2c5f8891-ca23-4163-bca3-61d9025d9fc8	intervention	4	GAD-7	-2
2c5f8891-ca23-4163-bca3-61d9025d9fc8	intervention	5	GAD-7	-3
2c5f8891-ca23-4163-bca3-61d9025d9fc8	intervention	6	GAD-7	-3
45ad745d-3a79-4992-bfc5-3b855defa22a	intervention	0	GAD-7	0
45ad745d-3a79-4992-bfc5-3b855defa22a	intervention	1	GAD-7	5
45ad745d-3a79-4992-bfc5-3b855defa22a	intervention	2	GAD-7	-1
45ad745d-3a79-4992-bfc5-3b855defa22a	intervention	3	GAD-7	-4
45ad745d-3a79-4992-bfc5-3b855defa22a	intervention	4	GAD-7	-3
45ad745d-3a79-4992-bfc5-3b855defa22a	intervention	5	GAD-7	-5
45ad745d-3a79-4992-bfc5-3b855defa22a	intervention	6	GAD-7	-7
1b76e337-9142-4762-a0a0-9005aedfc333	intervention	0	GAD-7	0
1b76e337-9142-4762-a0a0-9005aedfc333	intervention	1	GAD-7	-5
1b76e337-9142-4762-a0a0-9005aedfc333	intervention	2	GAD-7	-5
1b76e337-9142-4762-a0a0-9005aedfc333	intervention	3	GAD-7	-6
1b76e337-9142-4762-a0a0-9005aedfc333	intervention	4	GAD-7	2
1b76e337-9142-4762-a0a0-9005aedfc333	intervention	6	GAD-7	1
8fd9c792-997f-4af2-82c1-1f44ab49c104	intervention	0	GAD-7	0
8fd9c792-997f-4af2-82c1-1f44ab49c104	intervention	1	GAD-7	4
8fd9c792-997f-4af2-82c1-1f44ab49c104	intervention	2	GAD-7	1
8fd9c792-997f-4af2-82c1-1f44ab49c104	intervention	3	GAD-7	-2
8fd9c792-997f-4af2-82c1-1f44ab49c104	intervention	4	GAD-7	1
8fd9c792-997f-4af2-82c1-1f44ab49c104	intervention	5	GAD-7	4
8fd9c792-997f-4af2-82c1-1f44ab49c104	intervention	6	GAD-7	0
e4c843b1-2d7a-48fe-be11-035fb337daf3	intervention	0	GAD-7	0
e4c843b1-2d7a-48fe-be11-035fb337daf3	intervention	1	GAD-7	1
e4c843b1-2d7a-48fe-be11-035fb337daf3	intervention	2	GAD-7	5
e4c843b1-2d7a-48fe-be11-035fb337daf3	intervention	3	GAD-7	-2
e4c843b1-2d7a-48fe-be11-035fb337daf3	intervention	4	GAD-7	-3
e4c843b1-2d7a-48fe-be11-035fb337daf3	intervention	6	GAD-7	2
78f14929-c899-4f52-afb9-e60eb30bfd44	intervention	0	GAD-7	0
78f14929-c899-4f52-afb9-e60eb30bfd44	intervention	1	GAD-7	-5
2ee95e5c-e242-4757-866f-eccbe0948ad0	intervention	0	GAD-7	0
2ee95e5c-e242-4757-866f-eccbe0948ad0	intervention	1	GAD-7	0
2ee95e5c-e242-4757-866f-eccbe0948ad0	intervention	2	GAD-7	-1
2ee95e5c-e242-4757-866f-eccbe0948ad0	intervention	3	GAD-7	-3
2ee95e5c-e242-4757-866f-eccbe0948ad0	intervention	4	GAD-7	-6
2ee95e5c-e242-4757-866f-eccbe0948ad0	intervention	5	GAD-7	-6
2ee95e5c-e242-4757-866f-eccbe0948ad0	intervention	6	GAD-7	-2
68a04a4c-6f57-466e-90f9-dd374f67bcb7	intervention	0	GAD-7	0
68a04a4c-6f57-466e-90f9-dd374f67bcb7	intervention	1	GAD-7	3
e7437755-f63f-48a1-b7a4-3b4e0d9c5378	intervention	0	GAD-7	0
e7437755-f63f-48a1-b7a4-3b4e0d9c5378	intervention	1	GAD-7	-4
e7437755-f63f-48a1-b7a4-3b4e0d9c5378	intervention	2	GAD-7	-7
e7437755-f63f-48a1-b7a4-3b4e0d9c5378	intervention	3	GAD-7	-9
e7437755-f63f-48a1-b7a4-3b4e0d9c5378	intervention	4	GAD-7	-9
e7437755-f63f-48a1-b7a4-3b4e0d9c5378	intervention	5	GAD-7	-1
e7437755-f63f-48a1-b7a4-3b4e0d9c5378	intervention	6	GAD-7	-5
3eddde4c-52b3-457a-a7a4-ae5b8e3a53f5	intervention	0	GAD-7	0
3eddde4c-52b3-457a-a7a4-ae5b8e3a53f5	intervention	1	GAD-7	0
3eddde4c-52b3-457a-a7a4-ae5b8e3a53f5	intervention	2	GAD-7	-9
3eddde4c-52b3-457a-a7a4-ae5b8e3a53f5	intervention	3	GAD-7	3
3eddde4c-52b3-457a-a7a4-ae5b8e3a53f5	intervention	4	GAD-7	3
3eddde4c-52b3-457a-a7a4-ae5b8e3a53f5	intervention	5	GAD-7	-2
3eddde4c-52b3-457a-a7a4-ae5b8e3a53f5	intervention	6	GAD-7	-9
9a82aec1-5117-4a9d-b57c-0ea1e38ead4c	intervention	0	GAD-7	0
c9556a55-fa93-4e41-9a98-51ae16e15414	intervention	0	GAD-7	0
c9556a55-fa93-4e41-9a98-51ae16e15414	intervention	1	GAD-7	-1
c9556a55-fa93-4e41-9a98-51ae16e15414	intervention	2	GAD-7	-3
c9556a55-fa93-4e41-9a98-51ae16e15414	intervention	3	GAD-7	-3
c9556a55-fa93-4e41-9a98-51ae16e15414	intervention	4	GAD-7	-4
c9556a55-fa93-4e41-9a98-51ae16e15414	intervention	5	GAD-7	-5
c9556a55-fa93-4e41-9a98-51ae16e15414	intervention	6	GAD-7	-4
ceff68ee-8256-4c0e-9479-100800a9a5d8	intervention	0	GAD-7	0
ceff68ee-8256-4c0e-9479-100800a9a5d8	intervention	1	GAD-7	-3
ceff68ee-8256-4c0e-9479-100800a9a5d8	intervention	2	GAD-7	5
ceff68ee-8256-4c0e-9479-100800a9a5d8	intervention	3	GAD-7	-4
ceff68ee-8256-4c0e-9479-100800a9a5d8	intervention	4	GAD-7	-5
ceff68ee-8256-4c0e-9479-100800a9a5d8	intervention	5	GAD-7	-5
ceff68ee-8256-4c0e-9479-100800a9a5d8	intervention	6	GAD-7	-5
8dcb3a5b-9f8a-449c-9960-30a7287fc674	intervention	0	GAD-7	0
8dcb3a5b-9f8a-449c-9960-30a7287fc674	intervention	1	GAD-7	1
8dcb3a5b-9f8a-449c-9960-30a7287fc674	intervention	2	GAD-7	0
8dcb3a5b-9f8a-449c-9960-30a7287fc674	intervention	3	GAD-7	-3
8dcb3a5b-9f8a-449c-9960-30a7287fc674	intervention	4	GAD-7	-3
8dcb3a5b-9f8a-449c-9960-30a7287fc674	intervention	6	GAD-7
68ae73b7-93ed-483d-8dc8-39a96b59d1c7	intervention	0	GAD-7	0
68ae73b7-93ed-483d-8dc8-39a96b59d1c7	intervention	1	GAD-7	2
68ae73b7-93ed-483d-8dc8-39a96b59d1c7	intervention	2	GAD-7	0
68ae73b7-93ed-483d-8dc8-39a96b59d1c7	intervention	3	GAD-7	-7
68ae73b7-93ed-483d-8dc8-39a96b59d1c7	intervention	4	GAD-7	-5
68ae73b7-93ed-483d-8dc8-39a96b59d1c7	intervention	5	GAD-7	-5
68ae73b7-93ed-483d-8dc8-39a96b59d1c7	intervention	6	GAD-7	-5
c3fef9b6-1394-4ffd-b335-088aba50b03d	intervention	0	GAD-7	0
c3fef9b6-1394-4ffd-b335-088aba50b03d	intervention	1	GAD-7	-1
c3fef9b6-1394-4ffd-b335-088aba50b03d	intervention	2	GAD-7	-2
1f4dfa5c-d513-4a7a-87a8-1f1da1260b06	intervention	0	GAD-7	0
1f4dfa5c-d513-4a7a-87a8-1f1da1260b06	intervention	1	GAD-7	-5
1f4dfa5c-d513-4a7a-87a8-1f1da1260b06	intervention	2	GAD-7	-5
1f4dfa5c-d513-4a7a-87a8-1f1da1260b06	intervention	3	GAD-7	-4
1f4dfa5c-d513-4a7a-87a8-1f1da1260b06	intervention	4	GAD-7	1
1f4dfa5c-d513-4a7a-87a8-1f1da1260b06	intervention	5	GAD-7	-5
1f4dfa5c-d513-4a7a-87a8-1f1da1260b06	intervention	6	GAD-7	-7
4659d43c-9991-4071-b039-c19c540cf963	intervention	0	GAD-7	0
4659d43c-9991-4071-b039-c19c540cf963	intervention	1	GAD-7	-1
4659d43c-9991-4071-b039-c19c540cf963	intervention	2	GAD-7	-4
4659d43c-9991-4071-b039-c19c540cf963	intervention	3	GAD-7	-4
4659d43c-9991-4071-b039-c19c540cf963	intervention	4	GAD-7	-3
4659d43c-9991-4071-b039-c19c540cf963	intervention	5	GAD-7	1
4659d43c-9991-4071-b039-c19c540cf963	intervention	6	GAD-7	-5
1ec2b384-4798-47f8-9f14-01404c328f6f	intervention	0	GAD-7	0
1ec2b384-4798-47f8-9f14-01404c328f6f	intervention	1	GAD-7	1
1ec2b384-4798-47f8-9f14-01404c328f6f	intervention	2	GAD-7	2
1ec2b384-4798-47f8-9f14-01404c328f6f	intervention	3	GAD-7	-1
70429287-f2da-421d-a833-2bc2afeb2068	intervention	0	GAD-7	0
70429287-f2da-421d-a833-2bc2afeb2068	intervention	1	GAD-7	-3
70429287-f2da-421d-a833-2bc2afeb2068	intervention	6	GAD-7	2
a450c628-54ac-4c18-847f-2644d7b0fda5	intervention	0	GAD-7	0
a450c628-54ac-4c18-847f-2644d7b0fda5	intervention	1	GAD-7	0
a450c628-54ac-4c18-847f-2644d7b0fda5	intervention	2	GAD-7	0
a450c628-54ac-4c18-847f-2644d7b0fda5	intervention	3	GAD-7	1
a450c628-54ac-4c18-847f-2644d7b0fda5	intervention	4	GAD-7	0
a450c628-54ac-4c18-847f-2644d7b0fda5	intervention	5	GAD-7	0
a450c628-54ac-4c18-847f-2644d7b0fda5	intervention	6	GAD-7	-2
96287ede-de82-4ee4-a50a-ea47da90da05	intervention	0	GAD-7	0
96287ede-de82-4ee4-a50a-ea47da90da05	intervention	1	GAD-7	-9
96287ede-de82-4ee4-a50a-ea47da90da05	intervention	2	GAD-7	-8
96287ede-de82-4ee4-a50a-ea47da90da05	intervention	3	GAD-7	-10
96287ede-de82-4ee4-a50a-ea47da90da05	intervention	4	GAD-7	-14
96287ede-de82-4ee4-a50a-ea47da90da05	intervention	5	GAD-7	-12
96287ede-de82-4ee4-a50a-ea47da90da05	intervention	6	GAD-7	-13
ff18b330-c477-42a3-b4cb-53b47dcc67e3	intervention	0	GAD-7	0
ff18b330-c477-42a3-b4cb-53b47dcc67e3	intervention	1	GAD-7	6
ff18b330-c477-42a3-b4cb-53b47dcc67e3	intervention	2	GAD-7	-5
ff18b330-c477-42a3-b4cb-53b47dcc67e3	intervention	3	GAD-7	-5
ff18b330-c477-42a3-b4cb-53b47dcc67e3	intervention	4	GAD-7	-5
ff18b330-c477-42a3-b4cb-53b47dcc67e3	intervention	5	GAD-7	-4
ff18b330-c477-42a3-b4cb-53b47dcc67e3	intervention	6	GAD-7	-6
b2327308-e53d-42fa-887c-bced5604d870	intervention	0	GAD-7	0
b2327308-e53d-42fa-887c-bced5604d870	intervention	1	GAD-7	-1
67dd9afa-5040-4b03-bf57-15ab88ac499a	intervention	0	GAD-7	0
67dd9afa-5040-4b03-bf57-15ab88ac499a	intervention	1	GAD-7	2
67dd9afa-5040-4b03-bf57-15ab88ac499a	intervention	2	GAD-7	0
67dd9afa-5040-4b03-bf57-15ab88ac499a	intervention	3	GAD-7	-1
67dd9afa-5040-4b03-bf57-15ab88ac499a	intervention	4	GAD-7	-1
67dd9afa-5040-4b03-bf57-15ab88ac499a	intervention	5	GAD-7	-2
67dd9afa-5040-4b03-bf57-15ab88ac499a	intervention	6	GAD-7	1
479c66e9-9690-44ba-99ce-850e241683c2	intervention	0	GAD-7	0
479c66e9-9690-44ba-99ce-850e241683c2	intervention	1	GAD-7	0
479c66e9-9690-44ba-99ce-850e241683c2	intervention	2	GAD-7	-1
479c66e9-9690-44ba-99ce-850e241683c2	intervention	3	GAD-7	1
479c66e9-9690-44ba-99ce-850e241683c2	intervention	4	GAD-7	-2
479c66e9-9690-44ba-99ce-850e241683c2	intervention	5	GAD-7	-1
479c66e9-9690-44ba-99ce-850e241683c2	intervention	6	GAD-7	1
43f8de38-175e-4674-8291-ad4e13c460ae	intervention	0	GAD-7	0
43f8de38-175e-4674-8291-ad4e13c460ae	intervention	1	GAD-7	0
43f8de38-175e-4674-8291-ad4e13c460ae	intervention	2	GAD-7	0
43f8de38-175e-4674-8291-ad4e13c460ae	intervention	3	GAD-7	1
43f8de38-175e-4674-8291-ad4e13c460ae	intervention	4	GAD-7	0
43f8de38-175e-4674-8291-ad4e13c460ae	intervention	5	GAD-7	0
43f8de38-175e-4674-8291-ad4e13c460ae	intervention	6	GAD-7	-1
a0dab050-17c8-4a4c-8169-ab405aa6a458	intervention	0	GAD-7	0
a0dab050-17c8-4a4c-8169-ab405aa6a458	intervention	1	GAD-7	-2
a0dab050-17c8-4a4c-8169-ab405aa6a458	intervention	2	GAD-7	-6
a0dab050-17c8-4a4c-8169-ab405aa6a458	intervention	3	GAD-7	-5
a0dab050-17c8-4a4c-8169-ab405aa6a458	intervention	4	GAD-7	-2
a0dab050-17c8-4a4c-8169-ab405aa6a458	intervention	5	GAD-7	-6
a0dab050-17c8-4a4c-8169-ab405aa6a458	intervention	6	GAD-7	-6
8dbd17ce-7b7b-4a54-9148-4037c5138d66	intervention	0	GAD-7	0
8dbd17ce-7b7b-4a54-9148-4037c5138d66	intervention	1	GAD-7	2
8dbd17ce-7b7b-4a54-9148-4037c5138d66	intervention	2	GAD-7	1
8dbd17ce-7b7b-4a54-9148-4037c5138d66	intervention	3	GAD-7	1
8dbd17ce-7b7b-4a54-9148-4037c5138d66	intervention	4	GAD-7	1
8dbd17ce-7b7b-4a54-9148-4037c5138d66	intervention	5	GAD-7	0
8dbd17ce-7b7b-4a54-9148-4037c5138d66	intervention	6	GAD-7	2
89738bfd-b733-4520-ace0-71226799239e	intervention	0	GAD-7	0
89738bfd-b733-4520-ace0-71226799239e	intervention	1	GAD-7	6
89738bfd-b733-4520-ace0-71226799239e	intervention	2	GAD-7	3
89738bfd-b733-4520-ace0-71226799239e	intervention	3	GAD-7	9
89738bfd-b733-4520-ace0-71226799239e	intervention	4	GAD-7	4
89738bfd-b733-4520-ace0-71226799239e	intervention	5	GAD-7	-2
89738bfd-b733-4520-ace0-71226799239e	intervention	6	GAD-7	-1
cbd37196-7d34-4dee-b9f9-0d1a550324f7	intervention	0	GAD-7	0
cbd37196-7d34-4dee-b9f9-0d1a550324f7	intervention	1	GAD-7	-5
cbd37196-7d34-4dee-b9f9-0d1a550324f7	intervention	2	GAD-7	-2
cbd37196-7d34-4dee-b9f9-0d1a550324f7	intervention	3	GAD-7	5
cbd37196-7d34-4dee-b9f9-0d1a550324f7	intervention	4	GAD-7	2
cbd37196-7d34-4dee-b9f9-0d1a550324f7	intervention	5	GAD-7	6
cbd37196-7d34-4dee-b9f9-0d1a550324f7	intervention	6	GAD-7
3ae9c127-5035-4666-be7e-272a1016b5fa	intervention	0	GAD-7	0
3ae9c127-5035-4666-be7e-272a1016b5fa	intervention	1	GAD-7	-3
3ae9c127-5035-4666-be7e-272a1016b5fa	intervention	2	GAD-7	-5
3ae9c127-5035-4666-be7e-272a1016b5fa	intervention	3	GAD-7	-6
3ae9c127-5035-4666-be7e-272a1016b5fa	intervention	4	GAD-7	-7
3ae9c127-5035-4666-be7e-272a1016b5fa	intervention	5	GAD-7	-7
3ae9c127-5035-4666-be7e-272a1016b5fa	intervention	6	GAD-7	-5
0de63512-a929-466c-aca5-de6f0c9bc888	intervention	0	GAD-7	0
0de63512-a929-466c-aca5-de6f0c9bc888	intervention	1	GAD-7	-1
0de63512-a929-466c-aca5-de6f0c9bc888	intervention	2	GAD-7	1
0de63512-a929-466c-aca5-de6f0c9bc888	intervention	3	GAD-7	-3
0de63512-a929-466c-aca5-de6f0c9bc888	intervention	4	GAD-7	0
0de63512-a929-466c-aca5-de6f0c9bc888	intervention	5	GAD-7	-1
0de63512-a929-466c-aca5-de6f0c9bc888	intervention	6	GAD-7	-1
ad61892f-4829-457a-9c40-3174c9c7e44d	intervention	0	GAD-7	0
ad61892f-4829-457a-9c40-3174c9c7e44d	intervention	1	GAD-7	-1
ad61892f-4829-457a-9c40-3174c9c7e44d	intervention	2	GAD-7	2
ad61892f-4829-457a-9c40-3174c9c7e44d	intervention	3	GAD-7	7
ad61892f-4829-457a-9c40-3174c9c7e44d	intervention	4	GAD-7	1
ad61892f-4829-457a-9c40-3174c9c7e44d	intervention	5	GAD-7	3
ad61892f-4829-457a-9c40-3174c9c7e44d	intervention	6	GAD-7	-1
20f3c87c-5012-417e-8f67-82dbe5a98bd2	intervention	0	GAD-7	0
20f3c87c-5012-417e-8f67-82dbe5a98bd2	intervention	1	GAD-7	-3
20f3c87c-5012-417e-8f67-82dbe5a98bd2	intervention	2	GAD-7	-3
20f3c87c-5012-417e-8f67-82dbe5a98bd2	intervention	3	GAD-7	-3
20f3c87c-5012-417e-8f67-82dbe5a98bd2	intervention	4	GAD-7	-6
20f3c87c-5012-417e-8f67-82dbe5a98bd2	intervention	5	GAD-7	-2
20f3c87c-5012-417e-8f67-82dbe5a98bd2	intervention	6	GAD-7	-2
d7aa700c-bf19-4016-9f61-83d538740266	intervention	0	GAD-7	0
d7aa700c-bf19-4016-9f61-83d538740266	intervention	1	GAD-7	-4
d7aa700c-bf19-4016-9f61-83d538740266	intervention	2	GAD-7
d7aa700c-bf19-4016-9f61-83d538740266	intervention	3	GAD-7	-4
d7aa700c-bf19-4016-9f61-83d538740266	intervention	4	GAD-7	7
d7aa700c-bf19-4016-9f61-83d538740266	intervention	5	GAD-7	-5
d7aa700c-bf19-4016-9f61-83d538740266	intervention	6	GAD-7	-3
2919887c-5542-45dc-a2df-52cb47edab2b	intervention	0	GAD-7	0
2919887c-5542-45dc-a2df-52cb47edab2b	intervention	1	GAD-7	-1
2919887c-5542-45dc-a2df-52cb47edab2b	intervention	2	GAD-7	-2
2919887c-5542-45dc-a2df-52cb47edab2b	intervention	3	GAD-7	-2
714cb0c7-044d-4359-acf2-c8cfa5059dd2	intervention	0	GAD-7	0
714cb0c7-044d-4359-acf2-c8cfa5059dd2	intervention	1	GAD-7	3
714cb0c7-044d-4359-acf2-c8cfa5059dd2	intervention	2	GAD-7	0
714cb0c7-044d-4359-acf2-c8cfa5059dd2	intervention	3	GAD-7	2
714cb0c7-044d-4359-acf2-c8cfa5059dd2	intervention	4	GAD-7	1
714cb0c7-044d-4359-acf2-c8cfa5059dd2	intervention	5	GAD-7	0
714cb0c7-044d-4359-acf2-c8cfa5059dd2	intervention	6	GAD-7	0
51c5d473-1799-477c-9657-0fc5c2f7ba8d	intervention	0	GAD-7	0
51c5d473-1799-477c-9657-0fc5c2f7ba8d	intervention	1	GAD-7	-2
51c5d473-1799-477c-9657-0fc5c2f7ba8d	intervention	2	GAD-7	-6
51c5d473-1799-477c-9657-0fc5c2f7ba8d	intervention	3	GAD-7	-6
51c5d473-1799-477c-9657-0fc5c2f7ba8d	intervention	4	GAD-7	-5
51c5d473-1799-477c-9657-0fc5c2f7ba8d	intervention	5	GAD-7	-7
51c5d473-1799-477c-9657-0fc5c2f7ba8d	intervention	6	GAD-7	-5
0045065e-1352-4ede-bc75-2f011c3bfc45	intervention	0	GAD-7	0
0045065e-1352-4ede-bc75-2f011c3bfc45	intervention	1	GAD-7	-1
0045065e-1352-4ede-bc75-2f011c3bfc45	intervention	2	GAD-7	-1
0045065e-1352-4ede-bc75-2f011c3bfc45	intervention	3	GAD-7	-2
0045065e-1352-4ede-bc75-2f011c3bfc45	intervention	4	GAD-7	0
0045065e-1352-4ede-bc75-2f011c3bfc45	intervention	5	GAD-7	0
0045065e-1352-4ede-bc75-2f011c3bfc45	intervention	6	GAD-7	-1
014b4df0-8ef4-4805-9cc7-9cd6c3b0b1e4	intervention	0	GAD-7	0
014b4df0-8ef4-4805-9cc7-9cd6c3b0b1e4	intervention	1	GAD-7	-3
014b4df0-8ef4-4805-9cc7-9cd6c3b0b1e4	intervention	2	GAD-7	0
014b4df0-8ef4-4805-9cc7-9cd6c3b0b1e4	intervention	3	GAD-7	-2
014b4df0-8ef4-4805-9cc7-9cd6c3b0b1e4	intervention	4	GAD-7	1
014b4df0-8ef4-4805-9cc7-9cd6c3b0b1e4	intervention	5	GAD-7	-3
014b4df0-8ef4-4805-9cc7-9cd6c3b0b1e4	intervention	6	GAD-7	0
7e3d4289-0cf8-4748-ba6c-ec69d3bf0607	intervention	0	GAD-7	0
7e3d4289-0cf8-4748-ba6c-ec69d3bf0607	intervention	1	GAD-7	-5
7e3d4289-0cf8-4748-ba6c-ec69d3bf0607	intervention	2	GAD-7	-4
7e3d4289-0cf8-4748-ba6c-ec69d3bf0607	intervention	3	GAD-7	-6
7e3d4289-0cf8-4748-ba6c-ec69d3bf0607	intervention	4	GAD-7	-6
5a1cb6ce-1afd-407d-8781-c01c24b1ba76	intervention	0	GAD-7	0
a8561482-c375-483e-94cc-2d6619f948cb	intervention	0	GAD-7	0
a8561482-c375-483e-94cc-2d6619f948cb	intervention	1	GAD-7	6
a8561482-c375-483e-94cc-2d6619f948cb	intervention	2	GAD-7	2
a8561482-c375-483e-94cc-2d6619f948cb	intervention	3	GAD-7	8
a8561482-c375-483e-94cc-2d6619f948cb	intervention	4	GAD-7	7
a8561482-c375-483e-94cc-2d6619f948cb	intervention	5	GAD-7	5
a8561482-c375-483e-94cc-2d6619f948cb	intervention	6	GAD-7	3
c3d219d6-e390-4765-8c3d-8431ec398f8b	intervention	0	GAD-7	0
c3d219d6-e390-4765-8c3d-8431ec398f8b	intervention	1	GAD-7	-3
c3d219d6-e390-4765-8c3d-8431ec398f8b	intervention	2	GAD-7	0
c3d219d6-e390-4765-8c3d-8431ec398f8b	intervention	3	GAD-7	-1
c3d219d6-e390-4765-8c3d-8431ec398f8b	intervention	5	GAD-7	-1
c3d219d6-e390-4765-8c3d-8431ec398f8b	intervention	6	GAD-7	0
ea752eed-c930-4a6a-bc29-a61ff839d971	intervention	0	GAD-7	0
ea752eed-c930-4a6a-bc29-a61ff839d971	intervention	2	GAD-7	-1
ea752eed-c930-4a6a-bc29-a61ff839d971	intervention	3	GAD-7	1
ea752eed-c930-4a6a-bc29-a61ff839d971	intervention	4	GAD-7	1
ea752eed-c930-4a6a-bc29-a61ff839d971	intervention	5	GAD-7	-4
ea752eed-c930-4a6a-bc29-a61ff839d971	intervention	6	GAD-7	-4
ec12aa17-36e3-491a-9074-563a80e7b23b	intervention	0	GAD-7	0
ec12aa17-36e3-491a-9074-563a80e7b23b	intervention	1	GAD-7	0
ec12aa17-36e3-491a-9074-563a80e7b23b	intervention	2	GAD-7	1
ec12aa17-36e3-491a-9074-563a80e7b23b	intervention	3	GAD-7	-2
ec12aa17-36e3-491a-9074-563a80e7b23b	intervention	4	GAD-7	-1
ec12aa17-36e3-491a-9074-563a80e7b23b	intervention	5	GAD-7	-1
ec12aa17-36e3-491a-9074-563a80e7b23b	intervention	6	GAD-7	-2
274064da-bc71-4da6-ab71-3f77ffbd0d5a	intervention	0	GAD-7	0
274064da-bc71-4da6-ab71-3f77ffbd0d5a	intervention	1	GAD-7	0
274064da-bc71-4da6-ab71-3f77ffbd0d5a	intervention	5	GAD-7	3
274064da-bc71-4da6-ab71-3f77ffbd0d5a	intervention	6	GAD-7	-1
e0f91b5f-15b6-47f4-bc51-8da5c720c49c	intervention	0	GAD-7	0
e0f91b5f-15b6-47f4-bc51-8da5c720c49c	intervention	1	GAD-7	5
e0f91b5f-15b6-47f4-bc51-8da5c720c49c	intervention	2	GAD-7	4
e0f91b5f-15b6-47f4-bc51-8da5c720c49c	intervention	3	GAD-7	6
e0f91b5f-15b6-47f4-bc51-8da5c720c49c	intervention	4	GAD-7	3
e0f91b5f-15b6-47f4-bc51-8da5c720c49c	intervention	5	GAD-7	4
e0f91b5f-15b6-47f4-bc51-8da5c720c49c	intervention	6	GAD-7	3
fe4bdab0-7ef4-44d9-9168-bf0a0a078b3d	intervention	0	GAD-7	0
fe4bdab0-7ef4-44d9-9168-bf0a0a078b3d	intervention	1	GAD-7	-3
fe4bdab0-7ef4-44d9-9168-bf0a0a078b3d	intervention	2	GAD-7	-8
fe4bdab0-7ef4-44d9-9168-bf0a0a078b3d	intervention	3	GAD-7	-6
fe4bdab0-7ef4-44d9-9168-bf0a0a078b3d	intervention	4	GAD-7	-9
fe4bdab0-7ef4-44d9-9168-bf0a0a078b3d	intervention	5	GAD-7	-8
fe4bdab0-7ef4-44d9-9168-bf0a0a078b3d	intervention	6	GAD-7	-10
0f594ce9-1dd5-4a51-8ef2-02f89404f3f8	intervention	0	GAD-7	0
0f594ce9-1dd5-4a51-8ef2-02f89404f3f8	intervention	1	GAD-7	0
0f594ce9-1dd5-4a51-8ef2-02f89404f3f8	intervention	2	GAD-7	9
0f594ce9-1dd5-4a51-8ef2-02f89404f3f8	intervention	3	GAD-7	-4
0f594ce9-1dd5-4a51-8ef2-02f89404f3f8	intervention	4	GAD-7	-7
0f594ce9-1dd5-4a51-8ef2-02f89404f3f8	intervention	5	GAD-7	0
0f594ce9-1dd5-4a51-8ef2-02f89404f3f8	intervention	6	GAD-7	-6
278b47eb-5e22-4108-9590-e2c673743ef9	intervention	0	GAD-7	0
278b47eb-5e22-4108-9590-e2c673743ef9	intervention	1	GAD-7	-1
278b47eb-5e22-4108-9590-e2c673743ef9	intervention	2	GAD-7	-2
278b47eb-5e22-4108-9590-e2c673743ef9	intervention	3	GAD-7	-8
278b47eb-5e22-4108-9590-e2c673743ef9	intervention	4	GAD-7	-5
278b47eb-5e22-4108-9590-e2c673743ef9	intervention	5	GAD-7	-5
278b47eb-5e22-4108-9590-e2c673743ef9	intervention	6	GAD-7	0
d600d08f-ce05-4906-805d-858ba7e51326	intervention	0	GAD-7	0
d600d08f-ce05-4906-805d-858ba7e51326	intervention	1	GAD-7	-10
d600d08f-ce05-4906-805d-858ba7e51326	intervention	2	GAD-7	-5
d600d08f-ce05-4906-805d-858ba7e51326	intervention	3	GAD-7	-12
d600d08f-ce05-4906-805d-858ba7e51326	intervention	4	GAD-7	-11
d600d08f-ce05-4906-805d-858ba7e51326	intervention	5	GAD-7	-9
d600d08f-ce05-4906-805d-858ba7e51326	intervention	6	GAD-7	-8
ddcb225b-0d95-49e3-ae20-07da207e37ca	intervention	0	GAD-7	0
ddcb225b-0d95-49e3-ae20-07da207e37ca	intervention	1	GAD-7	0
ddcb225b-0d95-49e3-ae20-07da207e37ca	intervention	2	GAD-7	-6
ddcb225b-0d95-49e3-ae20-07da207e37ca	intervention	3	GAD-7	-6
ddcb225b-0d95-49e3-ae20-07da207e37ca	intervention	4	GAD-7
ddcb225b-0d95-49e3-ae20-07da207e37ca	intervention	6	GAD-7	-9
3c936f8c-7bb7-4041-a15a-97063f258fe5	intervention	0	GAD-7	0
3c936f8c-7bb7-4041-a15a-97063f258fe5	intervention	1	GAD-7	-9
3c936f8c-7bb7-4041-a15a-97063f258fe5	intervention	2	GAD-7	-7
3c936f8c-7bb7-4041-a15a-97063f258fe5	intervention	3	GAD-7	-7
3c936f8c-7bb7-4041-a15a-97063f258fe5	intervention	4	GAD-7	-12
b3baf955-3532-4411-a8b4-3726d9c96041	intervention	0	GAD-7	0
b3baf955-3532-4411-a8b4-3726d9c96041	intervention	2	GAD-7	4
b3baf955-3532-4411-a8b4-3726d9c96041	intervention	3	GAD-7	3
b3baf955-3532-4411-a8b4-3726d9c96041	intervention	4	GAD-7	3
b3baf955-3532-4411-a8b4-3726d9c96041	intervention	5	GAD-7	12
b3baf955-3532-4411-a8b4-3726d9c96041	intervention	6	GAD-7	6
f447b1f9-59e8-4096-8c9e-d5b72d52f0f0	intervention	0	GAD-7	0
f447b1f9-59e8-4096-8c9e-d5b72d52f0f0	intervention	1	GAD-7	2
f447b1f9-59e8-4096-8c9e-d5b72d52f0f0	intervention	2	GAD-7	1
f447b1f9-59e8-4096-8c9e-d5b72d52f0f0	intervention	3	GAD-7	-1
f447b1f9-59e8-4096-8c9e-d5b72d52f0f0	intervention	6	GAD-7	-2
d3bc7ea6-cea7-4c2f-bf3e-6d5777451904	intervention	0	GAD-7	0
d3bc7ea6-cea7-4c2f-bf3e-6d5777451904	intervention	1	GAD-7	-3
d3bc7ea6-cea7-4c2f-bf3e-6d5777451904	intervention	2	GAD-7	-8
d3bc7ea6-cea7-4c2f-bf3e-6d5777451904	intervention	3	GAD-7	-11
d3bc7ea6-cea7-4c2f-bf3e-6d5777451904	intervention	4	GAD-7	-9
d3bc7ea6-cea7-4c2f-bf3e-6d5777451904	intervention	5	GAD-7	-11
d3bc7ea6-cea7-4c2f-bf3e-6d5777451904	intervention	6	GAD-7	-12
b45a07ed-dc45-42f2-b5e8-7a7d1eef164a	intervention	0	GAD-7	0
b45a07ed-dc45-42f2-b5e8-7a7d1eef164a	intervention	1	GAD-7	-2
b45a07ed-dc45-42f2-b5e8-7a7d1eef164a	intervention	2	GAD-7	-2
b45a07ed-dc45-42f2-b5e8-7a7d1eef164a	intervention	3	GAD-7	-1
b45a07ed-dc45-42f2-b5e8-7a7d1eef164a	intervention	4	GAD-7	-1
d4b45076-2d50-4440-9a20-55386cea40ca	intervention	0	GAD-7	0
d4b45076-2d50-4440-9a20-55386cea40ca	intervention	3	GAD-7	1
d4b45076-2d50-4440-9a20-55386cea40ca	intervention	4	GAD-7	-2
d4b45076-2d50-4440-9a20-55386cea40ca	intervention	5	GAD-7	1
1c47aef7-06f2-4cab-85bc-5e5d562b2e44	intervention	0	GAD-7	0
1c47aef7-06f2-4cab-85bc-5e5d562b2e44	intervention	1	GAD-7	-2
1c47aef7-06f2-4cab-85bc-5e5d562b2e44	intervention	2	GAD-7	-5
1c47aef7-06f2-4cab-85bc-5e5d562b2e44	intervention	3	GAD-7	0
1c47aef7-06f2-4cab-85bc-5e5d562b2e44	intervention	4	GAD-7	-7
aac832a6-0a1e-474b-ad1d-f00c90d72c7a	intervention	0	GAD-7	0
aac832a6-0a1e-474b-ad1d-f00c90d72c7a	intervention	1	GAD-7	5
aac832a6-0a1e-474b-ad1d-f00c90d72c7a	intervention	2	GAD-7	6
aac832a6-0a1e-474b-ad1d-f00c90d72c7a	intervention	3	GAD-7	-6
aac832a6-0a1e-474b-ad1d-f00c90d72c7a	intervention	4	GAD-7	-5
aac832a6-0a1e-474b-ad1d-f00c90d72c7a	intervention	5	GAD-7	-1
aac832a6-0a1e-474b-ad1d-f00c90d72c7a	intervention	6	GAD-7	-6
72619b96-4801-4640-8c92-58b1a46a36a4	intervention	0	GAD-7	0
72619b96-4801-4640-8c92-58b1a46a36a4	intervention	1	GAD-7	-2
72619b96-4801-4640-8c92-58b1a46a36a4	intervention	2	GAD-7	0
72619b96-4801-4640-8c92-58b1a46a36a4	intervention	3	GAD-7	7
78137acb-ddbc-453c-afc0-4a4781506454	control	0	GAD-7	0
78137acb-ddbc-453c-afc0-4a4781506454	control	1	GAD-7	-6
78137acb-ddbc-453c-afc0-4a4781506454	control	2	GAD-7	-4
78137acb-ddbc-453c-afc0-4a4781506454	control	3	GAD-7	-5
78137acb-ddbc-453c-afc0-4a4781506454	control	4	GAD-7	-6
78137acb-ddbc-453c-afc0-4a4781506454	control	5	GAD-7	-8
78137acb-ddbc-453c-afc0-4a4781506454	control	6	GAD-7	-4
b6aa81da-287b-43db-8c22-d0a5055bb68d	control	0	GAD-7	0
b6aa81da-287b-43db-8c22-d0a5055bb68d	control	1	GAD-7	-3
b6aa81da-287b-43db-8c22-d0a5055bb68d	control	2	GAD-7	-5
b6aa81da-287b-43db-8c22-d0a5055bb68d	control	3	GAD-7	-6
b6aa81da-287b-43db-8c22-d0a5055bb68d	control	4	GAD-7	-8
b6aa81da-287b-43db-8c22-d0a5055bb68d	control	5	GAD-7	-8
b6aa81da-287b-43db-8c22-d0a5055bb68d	control	6	GAD-7	-8
0c11dad3-71ea-4067-9b05-54372e2eb078	control	0	GAD-7	0
0c11dad3-71ea-4067-9b05-54372e2eb078	control	1	GAD-7	2
0c11dad3-71ea-4067-9b05-54372e2eb078	control	2	GAD-7	1
0c11dad3-71ea-4067-9b05-54372e2eb078	control	3	GAD-7	1
0c11dad3-71ea-4067-9b05-54372e2eb078	control	4	GAD-7	0
0c11dad3-71ea-4067-9b05-54372e2eb078	control	5	GAD-7	1
0c11dad3-71ea-4067-9b05-54372e2eb078	control	6	GAD-7	0
e67187fb-88bf-41a6-adb2-9d97ab8b3200	control	0	GAD-7	0
e67187fb-88bf-41a6-adb2-9d97ab8b3200	control	1	GAD-7	-7
e67187fb-88bf-41a6-adb2-9d97ab8b3200	control	2	GAD-7	-1
e67187fb-88bf-41a6-adb2-9d97ab8b3200	control	3	GAD-7	0
e67187fb-88bf-41a6-adb2-9d97ab8b3200	control	4	GAD-7	-5
e67187fb-88bf-41a6-adb2-9d97ab8b3200	control	5	GAD-7	-7
e67187fb-88bf-41a6-adb2-9d97ab8b3200	control	6	GAD-7	-5
68e5e69d-3ea4-41c1-9177-9f483d389ed1	control	0	GAD-7	0
68e5e69d-3ea4-41c1-9177-9f483d389ed1	control	1	GAD-7	-2
68e5e69d-3ea4-41c1-9177-9f483d389ed1	control	2	GAD-7	-5
68e5e69d-3ea4-41c1-9177-9f483d389ed1	control	3	GAD-7	-2
68e5e69d-3ea4-41c1-9177-9f483d389ed1	control	4	GAD-7	-2
68e5e69d-3ea4-41c1-9177-9f483d389ed1	control	5	GAD-7	-4
68e5e69d-3ea4-41c1-9177-9f483d389ed1	control	6	GAD-7	-1
7b008299-43ad-4e78-a517-7852e61bafdf	control	0	GAD-7	0
7b008299-43ad-4e78-a517-7852e61bafdf	control	1	GAD-7	-2
7b008299-43ad-4e78-a517-7852e61bafdf	control	2	GAD-7
7b008299-43ad-4e78-a517-7852e61bafdf	control	3	GAD-7	-2
7b008299-43ad-4e78-a517-7852e61bafdf	control	4	GAD-7	-2
7b008299-43ad-4e78-a517-7852e61bafdf	control	5	GAD-7	-1
7b008299-43ad-4e78-a517-7852e61bafdf	control	6	GAD-7	-2
270ec15e-065b-4f52-89e2-7929e8b329e3	control	0	GAD-7	0
270ec15e-065b-4f52-89e2-7929e8b329e3	control	1	GAD-7	-1
f4759f98-c521-4eb6-a00a-b6964c6ecfe8	control	0	GAD-7	0
f4759f98-c521-4eb6-a00a-b6964c6ecfe8	control	1	GAD-7	-5
f4759f98-c521-4eb6-a00a-b6964c6ecfe8	control	2	GAD-7	-6
f4759f98-c521-4eb6-a00a-b6964c6ecfe8	control	3	GAD-7	-7
f4759f98-c521-4eb6-a00a-b6964c6ecfe8	control	4	GAD-7	-10
f4759f98-c521-4eb6-a00a-b6964c6ecfe8	control	5	GAD-7	-7
f4759f98-c521-4eb6-a00a-b6964c6ecfe8	control	6	GAD-7	-7
83906d48-9492-4c59-a59f-f5e0c1fc2731	control	0	GAD-7	0
83906d48-9492-4c59-a59f-f5e0c1fc2731	control	1	GAD-7	-2
83906d48-9492-4c59-a59f-f5e0c1fc2731	control	2	GAD-7	-3
[truncated: 10,797 more rows]

## Sheet: Figure 4b
outcome	predictor	standardised_beta	ci_95_lower	ci_95_upper
gad7	psychoeds	-0.0167763	-0.0546992	0.0211465
gad7	interventions	0.000943059	-0.0409997	0.0428859
gad7	guided_sessions	-0.0389095	-0.0665981	-0.0112209
gad7	chat	0.00456498	-0.0227654	0.0318954
phq9	psychoeds	-0.023854	-0.0595523	0.0118443
phq9	interventions	-0.00250488	-0.0419844	0.0369746
phq9	guided_sessions	-0.0207336	-0.0467917	0.00532445
phq9	chat	0.0154914	-0.0102318	0.0412146
wsas	psychoeds	0.0383954	0.000488726	0.076302
wsas	interventions	0.00509815	-0.036821	0.0470173
wsas	guided_sessions	-0.0368531	-0.0645176	-0.0091886
wsas	chat	0.0110409	-0.0162697	0.0383514
msq	psychoeds	-0.02491	-0.0595788	0.00975867
msq	interventions	0.0210548	-0.0172862	0.0593959
msq	guided_sessions	-0.0112016	-0.0365067	0.0141036
msq	chat	-0.00717496	-0.0321551	0.0178051

## Sheet: Figure 4c
participant_id	cohort	week	wsas_change_from_baseline
78137acb-ddbc-453c-afc0-4a4781506454	control	0	0
78137acb-ddbc-453c-afc0-4a4781506454	control	1	-2
78137acb-ddbc-453c-afc0-4a4781506454	control	2	-6
78137acb-ddbc-453c-afc0-4a4781506454	control	3	-5
78137acb-ddbc-453c-afc0-4a4781506454	control	4	-6
78137acb-ddbc-453c-afc0-4a4781506454	control	5	-8
78137acb-ddbc-453c-afc0-4a4781506454	control	6	-10
595317fb-e5b4-4a3f-be20-dcd58c30a65f	intervention_no_guided	0	0
595317fb-e5b4-4a3f-be20-dcd58c30a65f	intervention_no_guided	1	1
595317fb-e5b4-4a3f-be20-dcd58c30a65f	intervention_no_guided	2	9
595317fb-e5b4-4a3f-be20-dcd58c30a65f	intervention_no_guided	3	3
595317fb-e5b4-4a3f-be20-dcd58c30a65f	intervention_no_guided	4	4
595317fb-e5b4-4a3f-be20-dcd58c30a65f	intervention_no_guided	5	7
595317fb-e5b4-4a3f-be20-dcd58c30a65f	intervention_no_guided	6	7
2f3ec776-70ac-4002-aacf-6f5e9cc82c07	intervention_no_guided	0	0
2f3ec776-70ac-4002-aacf-6f5e9cc82c07	intervention_no_guided	1	-4
2f3ec776-70ac-4002-aacf-6f5e9cc82c07	intervention_no_guided	2	3
2f3ec776-70ac-4002-aacf-6f5e9cc82c07	intervention_no_guided	3	-9
2f3ec776-70ac-4002-aacf-6f5e9cc82c07	intervention_no_guided	4	-6
2f3ec776-70ac-4002-aacf-6f5e9cc82c07	intervention_no_guided	5	-2
2f3ec776-70ac-4002-aacf-6f5e9cc82c07	intervention_no_guided	6	-4
0c11dad3-71ea-4067-9b05-54372e2eb078	control	0	0
0c11dad3-71ea-4067-9b05-54372e2eb078	control	1	0
0c11dad3-71ea-4067-9b05-54372e2eb078	control	2	1
0c11dad3-71ea-4067-9b05-54372e2eb078	control	3	4
0c11dad3-71ea-4067-9b05-54372e2eb078	control	4	1
0c11dad3-71ea-4067-9b05-54372e2eb078	control	5	-6
0c11dad3-71ea-4067-9b05-54372e2eb078	control	6	-5
fcbd0a71-3982-4e21-b4a7-b38fd9dfabfb	intervention_guided	0	0
fcbd0a71-3982-4e21-b4a7-b38fd9dfabfb	intervention_guided	1	-2
fcbd0a71-3982-4e21-b4a7-b38fd9dfabfb	intervention_guided	2	-7
fcbd0a71-3982-4e21-b4a7-b38fd9dfabfb	intervention_guided	3	3
fcbd0a71-3982-4e21-b4a7-b38fd9dfabfb	intervention_guided	4	0
fcbd0a71-3982-4e21-b4a7-b38fd9dfabfb	intervention_guided	5	-6
fcbd0a71-3982-4e21-b4a7-b38fd9dfabfb	intervention_guided	6	-3
9f0412de-3ead-48f3-9468-1046224a790a	intervention_no_guided	0	0
9f0412de-3ead-48f3-9468-1046224a790a	intervention_no_guided	1	0
9f0412de-3ead-48f3-9468-1046224a790a	intervention_no_guided	2	0
9f0412de-3ead-48f3-9468-1046224a790a	intervention_no_guided	3	5
9f0412de-3ead-48f3-9468-1046224a790a	intervention_no_guided	4	3
9f0412de-3ead-48f3-9468-1046224a790a	intervention_no_guided	5	4
9f0412de-3ead-48f3-9468-1046224a790a	intervention_no_guided	6	6
68e5e69d-3ea4-41c1-9177-9f483d389ed1	control	0	0
68e5e69d-3ea4-41c1-9177-9f483d389ed1	control	1	-13
68e5e69d-3ea4-41c1-9177-9f483d389ed1	control	2	0
68e5e69d-3ea4-41c1-9177-9f483d389ed1	control	3	-7
68e5e69d-3ea4-41c1-9177-9f483d389ed1	control	4	-9
68e5e69d-3ea4-41c1-9177-9f483d389ed1	control	5	-8
68e5e69d-3ea4-41c1-9177-9f483d389ed1	control	6	-5
7b008299-43ad-4e78-a517-7852e61bafdf	control	0	0
7b008299-43ad-4e78-a517-7852e61bafdf	control	1	0
7b008299-43ad-4e78-a517-7852e61bafdf	control	2	-6
7b008299-43ad-4e78-a517-7852e61bafdf	control	3	-1
7b008299-43ad-4e78-a517-7852e61bafdf	control	4	0
7b008299-43ad-4e78-a517-7852e61bafdf	control	5	-2
7b008299-43ad-4e78-a517-7852e61bafdf	control	6	-7
e4d43346-dc4b-40b5-b630-e0edc4eee3b4	intervention_no_guided	0	0
e4d43346-dc4b-40b5-b630-e0edc4eee3b4	intervention_no_guided	1	0
e4d43346-dc4b-40b5-b630-e0edc4eee3b4	intervention_no_guided	2	0
e4d43346-dc4b-40b5-b630-e0edc4eee3b4	intervention_no_guided	3	3
e4d43346-dc4b-40b5-b630-e0edc4eee3b4	intervention_no_guided	4	5
e4d43346-dc4b-40b5-b630-e0edc4eee3b4	intervention_no_guided	5	6
e4d43346-dc4b-40b5-b630-e0edc4eee3b4	intervention_no_guided	6	3
38cfd4f3-bf55-4c2a-847b-794608a67ff2	intervention_no_guided	0	0
38cfd4f3-bf55-4c2a-847b-794608a67ff2	intervention_no_guided	1	2
38cfd4f3-bf55-4c2a-847b-794608a67ff2	intervention_no_guided	2	0
38cfd4f3-bf55-4c2a-847b-794608a67ff2	intervention_no_guided	3	6
38cfd4f3-bf55-4c2a-847b-794608a67ff2	intervention_no_guided	4	5
38cfd4f3-bf55-4c2a-847b-794608a67ff2	intervention_no_guided	5	2
38cfd4f3-bf55-4c2a-847b-794608a67ff2	intervention_no_guided	6	4
83906d48-9492-4c59-a59f-f5e0c1fc2731	control	0	0
83906d48-9492-4c59-a59f-f5e0c1fc2731	control	1	-5
83906d48-9492-4c59-a59f-f5e0c1fc2731	control	2	-3
83906d48-9492-4c59-a59f-f5e0c1fc2731	control	3	-6
83906d48-9492-4c59-a59f-f5e0c1fc2731	control	4	-6
83906d48-9492-4c59-a59f-f5e0c1fc2731	control	5	-6
83906d48-9492-4c59-a59f-f5e0c1fc2731	control	6	-6
bb760c06-8508-4389-8a89-10698284049c	intervention_guided	0	0
bb760c06-8508-4389-8a89-10698284049c	intervention_guided	1	-4
bb760c06-8508-4389-8a89-10698284049c	intervention_guided	2	-3
bb760c06-8508-4389-8a89-10698284049c	intervention_guided	3	-5
bb760c06-8508-4389-8a89-10698284049c	intervention_guided	4	-1
bb760c06-8508-4389-8a89-10698284049c	intervention_guided	5	-3
bb760c06-8508-4389-8a89-10698284049c	intervention_guided	6	-3
e087177b-02f5-46dd-99d4-6881f4194d38	intervention_no_guided	0	0
e087177b-02f5-46dd-99d4-6881f4194d38	intervention_no_guided	1	0
e087177b-02f5-46dd-99d4-6881f4194d38	intervention_no_guided	2	-6
e087177b-02f5-46dd-99d4-6881f4194d38	intervention_no_guided	3	-6
e087177b-02f5-46dd-99d4-6881f4194d38	intervention_no_guided	4	-6
e087177b-02f5-46dd-99d4-6881f4194d38	intervention_no_guided	5	-6
e087177b-02f5-46dd-99d4-6881f4194d38	intervention_no_guided	6	-6
93aade2a-ee44-452e-8e9d-81abf7d1470f	intervention_guided	0	0
93aade2a-ee44-452e-8e9d-81abf7d1470f	intervention_guided	1	-1
93aade2a-ee44-452e-8e9d-81abf7d1470f	intervention_guided	2	1
93aade2a-ee44-452e-8e9d-81abf7d1470f	intervention_guided	3	2
93aade2a-ee44-452e-8e9d-81abf7d1470f	intervention_guided	4	13
93aade2a-ee44-452e-8e9d-81abf7d1470f	intervention_guided	5	6
93aade2a-ee44-452e-8e9d-81abf7d1470f	intervention_guided	6	7
af7d9b70-d286-4f68-901f-ab54625e6ee5	intervention_guided	0	0
af7d9b70-d286-4f68-901f-ab54625e6ee5	intervention_guided	1	-2
af7d9b70-d286-4f68-901f-ab54625e6ee5	intervention_guided	2	1
af7d9b70-d286-4f68-901f-ab54625e6ee5	intervention_guided	3	5
af7d9b70-d286-4f68-901f-ab54625e6ee5	intervention_guided	4	-2
af7d9b70-d286-4f68-901f-ab54625e6ee5	intervention_guided	5	-3
af7d9b70-d286-4f68-901f-ab54625e6ee5	intervention_guided	6	4
62d69ab5-36dc-4717-8c8d-78cd63f5d0f5	intervention_no_guided	0	0
62d69ab5-36dc-4717-8c8d-78cd63f5d0f5	intervention_no_guided	1	1
62d69ab5-36dc-4717-8c8d-78cd63f5d0f5	intervention_no_guided	2	-10
62d69ab5-36dc-4717-8c8d-78cd63f5d0f5	intervention_no_guided	3	2
62d69ab5-36dc-4717-8c8d-78cd63f5d0f5	intervention_no_guided	4	-12
62d69ab5-36dc-4717-8c8d-78cd63f5d0f5	intervention_no_guided	5	-12
62d69ab5-36dc-4717-8c8d-78cd63f5d0f5	intervention_no_guided	6	-12
adfc401e-8bb3-4a45-990f-d0d3651f4082	intervention_guided	0	0
adfc401e-8bb3-4a45-990f-d0d3651f4082	intervention_guided	1	1
adfc401e-8bb3-4a45-990f-d0d3651f4082	intervention_guided	2	2
adfc401e-8bb3-4a45-990f-d0d3651f4082	intervention_guided	3	3
adfc401e-8bb3-4a45-990f-d0d3651f4082	intervention_guided	4	4
adfc401e-8bb3-4a45-990f-d0d3651f4082	intervention_guided	5	7
adfc401e-8bb3-4a45-990f-d0d3651f4082	intervention_guided	6	6
d6eab113-3ad7-4330-a6ec-dc77fc645694	intervention_no_guided	0	0
d6eab113-3ad7-4330-a6ec-dc77fc645694	intervention_no_guided	1	-2
d6eab113-3ad7-4330-a6ec-dc77fc645694	intervention_no_guided	2	-7
d6eab113-3ad7-4330-a6ec-dc77fc645694	intervention_no_guided	3	1
d6eab113-3ad7-4330-a6ec-dc77fc645694	intervention_no_guided	4	-14
d6eab113-3ad7-4330-a6ec-dc77fc645694	intervention_no_guided	5	-2
d6eab113-3ad7-4330-a6ec-dc77fc645694	intervention_no_guided	6	-13
53ff5f51-be36-41b7-99b3-4fdf74203a5b	intervention_guided	0	0
53ff5f51-be36-41b7-99b3-4fdf74203a5b	intervention_guided	1	3
53ff5f51-be36-41b7-99b3-4fdf74203a5b	intervention_guided	2	4
53ff5f51-be36-41b7-99b3-4fdf74203a5b	intervention_guided	3	11
53ff5f51-be36-41b7-99b3-4fdf74203a5b	intervention_guided	5	9
53ff5f51-be36-41b7-99b3-4fdf74203a5b	intervention_guided	6	5
0922382b-fd46-4fdc-bf74-462f7ce782ac	control	0	0
0922382b-fd46-4fdc-bf74-462f7ce782ac	control	1	-5
0922382b-fd46-4fdc-bf74-462f7ce782ac	control	2	-6
0922382b-fd46-4fdc-bf74-462f7ce782ac	control	3	-9
0922382b-fd46-4fdc-bf74-462f7ce782ac	control	4	-6
0922382b-fd46-4fdc-bf74-462f7ce782ac	control	5	-17
0922382b-fd46-4fdc-bf74-462f7ce782ac	control	6	-13
d7b066e6-a06c-4e2d-9bda-121b2d9cbb6c	intervention_guided	0	0
d7b066e6-a06c-4e2d-9bda-121b2d9cbb6c	intervention_guided	1	-5
d7b066e6-a06c-4e2d-9bda-121b2d9cbb6c	intervention_guided	2	-7
d7b066e6-a06c-4e2d-9bda-121b2d9cbb6c	intervention_guided	3	-7
d7b066e6-a06c-4e2d-9bda-121b2d9cbb6c	intervention_guided	4	-10
d7b066e6-a06c-4e2d-9bda-121b2d9cbb6c	intervention_guided	5	-7
d7b066e6-a06c-4e2d-9bda-121b2d9cbb6c	intervention_guided	6	-6
bbf79e22-f0d7-4efc-a3c2-8470f05c8ce0	control	0	0
bbf79e22-f0d7-4efc-a3c2-8470f05c8ce0	control	1	-7
bbf79e22-f0d7-4efc-a3c2-8470f05c8ce0	control	2	3
bbf79e22-f0d7-4efc-a3c2-8470f05c8ce0	control	3	1
bbf79e22-f0d7-4efc-a3c2-8470f05c8ce0	control	4	2
bbf79e22-f0d7-4efc-a3c2-8470f05c8ce0	control	5	5
bbf79e22-f0d7-4efc-a3c2-8470f05c8ce0	control	6	6
0abf74e8-4fd0-4e1a-92f1-67c5feca80c3	intervention_guided	0	0
0abf74e8-4fd0-4e1a-92f1-67c5feca80c3	intervention_guided	1	-1
0abf74e8-4fd0-4e1a-92f1-67c5feca80c3	intervention_guided	2	1
0abf74e8-4fd0-4e1a-92f1-67c5feca80c3	intervention_guided	3	1
0abf74e8-4fd0-4e1a-92f1-67c5feca80c3	intervention_guided	4	3
0abf74e8-4fd0-4e1a-92f1-67c5feca80c3	intervention_guided	5	-7
0abf74e8-4fd0-4e1a-92f1-67c5feca80c3	intervention_guided	6	5
685f2585-10b1-4e63-a019-4c8a2e885e76	control	0	0
685f2585-10b1-4e63-a019-4c8a2e885e76	control	1	-9
685f2585-10b1-4e63-a019-4c8a2e885e76	control	2	0
685f2585-10b1-4e63-a019-4c8a2e885e76	control	3	-3
685f2585-10b1-4e63-a019-4c8a2e885e76	control	4	0
685f2585-10b1-4e63-a019-4c8a2e885e76	control	5	-5
685f2585-10b1-4e63-a019-4c8a2e885e76	control	6	3
caace0fe-8513-4ac7-9762-7cf3464d4483	control	0	0
caace0fe-8513-4ac7-9762-7cf3464d4483	control	1	2
caace0fe-8513-4ac7-9762-7cf3464d4483	control	2	5
caace0fe-8513-4ac7-9762-7cf3464d4483	control	3	0
caace0fe-8513-4ac7-9762-7cf3464d4483	control	5	-1
caace0fe-8513-4ac7-9762-7cf3464d4483	control	6	-3
8cbd812d-06f2-49c6-b7b0-d8509c207fc7	intervention_guided	0	0
8cbd812d-06f2-49c6-b7b0-d8509c207fc7	intervention_guided	1	-1
8cbd812d-06f2-49c6-b7b0-d8509c207fc7	intervention_guided	2	-8
8cbd812d-06f2-49c6-b7b0-d8509c207fc7	intervention_guided	3	-13
8cbd812d-06f2-49c6-b7b0-d8509c207fc7	intervention_guided	4	-14
8cbd812d-06f2-49c6-b7b0-d8509c207fc7	intervention_guided	5	-13
8cbd812d-06f2-49c6-b7b0-d8509c207fc7	intervention_guided	6	-7
1eeb3e44-6795-4896-bace-d7ea353cce07	intervention_no_guided	0	0
1eeb3e44-6795-4896-bace-d7ea353cce07	intervention_no_guided	1	1
1eeb3e44-6795-4896-bace-d7ea353cce07	intervention_no_guided	2	-8
1eeb3e44-6795-4896-bace-d7ea353cce07	intervention_no_guided	3	-4
1eeb3e44-6795-4896-bace-d7ea353cce07	intervention_no_guided	4	-6
1eeb3e44-6795-4896-bace-d7ea353cce07	intervention_no_guided	5	-2
1eeb3e44-6795-4896-bace-d7ea353cce07	intervention_no_guided	6	-18
87915ec2-e5bf-49d1-b176-8821e12f8950	control	0	0
87915ec2-e5bf-49d1-b176-8821e12f8950	control	1	1
87915ec2-e5bf-49d1-b176-8821e12f8950	control	2	9
87915ec2-e5bf-49d1-b176-8821e12f8950	control	3	-2
87915ec2-e5bf-49d1-b176-8821e12f8950	control	6	9
98625b4f-d5a6-40b9-b9a0-d893b6aa1e52	intervention_no_guided	0	0
98625b4f-d5a6-40b9-b9a0-d893b6aa1e52	intervention_no_guided	1	-1
98625b4f-d5a6-40b9-b9a0-d893b6aa1e52	intervention_no_guided	2	2
98625b4f-d5a6-40b9-b9a0-d893b6aa1e52	intervention_no_guided	3	3
98625b4f-d5a6-40b9-b9a0-d893b6aa1e52	intervention_no_guided	4	0
98625b4f-d5a6-40b9-b9a0-d893b6aa1e52	intervention_no_guided	6	0
d9f8c069-fa37-4315-b941-acf52c2b6403	control	0	0
d9f8c069-fa37-4315-b941-acf52c2b6403	control	1	-2
d9f8c069-fa37-4315-b941-acf52c2b6403	control	2	-4
d9f8c069-fa37-4315-b941-acf52c2b6403	control	3	1
d9f8c069-fa37-4315-b941-acf52c2b6403	control	4	-1
d9f8c069-fa37-4315-b941-acf52c2b6403	control	5	0
d9f8c069-fa37-4315-b941-acf52c2b6403	control	6	-9
8b53e9d3-73c1-4db5-97ec-ed6f4552f351	intervention_no_guided	0	0
8b53e9d3-73c1-4db5-97ec-ed6f4552f351	intervention_no_guided	1	-3
8b53e9d3-73c1-4db5-97ec-ed6f4552f351	intervention_no_guided	2	-1
8b53e9d3-73c1-4db5-97ec-ed6f4552f351	intervention_no_guided	3	-14
8b53e9d3-73c1-4db5-97ec-ed6f4552f351	intervention_no_guided	4	-2
8b53e9d3-73c1-4db5-97ec-ed6f4552f351	intervention_no_guided	5	-4
8b53e9d3-73c1-4db5-97ec-ed6f4552f351	intervention_no_guided	6	-9
e2e58c3b-e21d-478a-ae21-66f0e45e4175	control	0	0
e2e58c3b-e21d-478a-ae21-66f0e45e4175	control	1	5
e2e58c3b-e21d-478a-ae21-66f0e45e4175	control	2	-1
e2e58c3b-e21d-478a-ae21-66f0e45e4175	control	3	0
e2e58c3b-e21d-478a-ae21-66f0e45e4175	control	4	-4
e2e58c3b-e21d-478a-ae21-66f0e45e4175	control	5	-3
e2e58c3b-e21d-478a-ae21-66f0e45e4175	control	6	-3
430c89ce-747b-4756-8cfa-6190c8c4641a	intervention_guided	0	0
430c89ce-747b-4756-8cfa-6190c8c4641a	intervention_guided	1	0
430c89ce-747b-4756-8cfa-6190c8c4641a	intervention_guided	2	7
430c89ce-747b-4756-8cfa-6190c8c4641a	intervention_guided	3	8
430c89ce-747b-4756-8cfa-6190c8c4641a	intervention_guided	5	9
430c89ce-747b-4756-8cfa-6190c8c4641a	intervention_guided	6	10
3a96d329-9bc7-4064-a311-78a9e72cd5c4	control	0	0
3a96d329-9bc7-4064-a311-78a9e72cd5c4	control	1	8
3a96d329-9bc7-4064-a311-78a9e72cd5c4	control	2	2
3a96d329-9bc7-4064-a311-78a9e72cd5c4	control	3	4
3a96d329-9bc7-4064-a311-78a9e72cd5c4	control	4	15
3a96d329-9bc7-4064-a311-78a9e72cd5c4	control	5	12
3a96d329-9bc7-4064-a311-78a9e72cd5c4	control	6	-3
0e6aa413-3957-4085-917e-21f08fde9d7b	intervention_guided	0	0
0e6aa413-3957-4085-917e-21f08fde9d7b	intervention_guided	1	-2
0e6aa413-3957-4085-917e-21f08fde9d7b	intervention_guided	2	-13
0e6aa413-3957-4085-917e-21f08fde9d7b	intervention_guided	3	-12
0e6aa413-3957-4085-917e-21f08fde9d7b	intervention_guided	4	-8
0e6aa413-3957-4085-917e-21f08fde9d7b	intervention_guided	5	-18
0e6aa413-3957-4085-917e-21f08fde9d7b	intervention_guided	6	-18
2131da1c-ecd3-4bce-b549-5008e6eed453	control	0	0
2131da1c-ecd3-4bce-b549-5008e6eed453	control	1	-6
2131da1c-ecd3-4bce-b549-5008e6eed453	control	2	-7
2131da1c-ecd3-4bce-b549-5008e6eed453	control	3	-6
2131da1c-ecd3-4bce-b549-5008e6eed453	control	4	-5
2131da1c-ecd3-4bce-b549-5008e6eed453	control	5	-3
2131da1c-ecd3-4bce-b549-5008e6eed453	control	6	-3
bfd94c1a-3736-4cb4-a1e6-9bd14219c0f0	control	0	0
bfd94c1a-3736-4cb4-a1e6-9bd14219c0f0	control	1	7
bfd94c1a-3736-4cb4-a1e6-9bd14219c0f0	control	2	4
bfd94c1a-3736-4cb4-a1e6-9bd14219c0f0	control	3	-12
bfd94c1a-3736-4cb4-a1e6-9bd14219c0f0	control	4	-4
bfd94c1a-3736-4cb4-a1e6-9bd14219c0f0	control	5	-12
bfd94c1a-3736-4cb4-a1e6-9bd14219c0f0	control	6	-20
66c5eed8-6e4a-46f8-a552-7467f95efaf4	control	0	0
66c5eed8-6e4a-46f8-a552-7467f95efaf4	control	1	-6
66c5eed8-6e4a-46f8-a552-7467f95efaf4	control	2	0
18c1f0f9-00bf-4741-a797-6c4825431fb4	intervention_no_guided	0	0
18c1f0f9-00bf-4741-a797-6c4825431fb4	intervention_no_guided	1	-20
18c1f0f9-00bf-4741-a797-6c4825431fb4	intervention_no_guided	2	-13
18c1f0f9-00bf-4741-a797-6c4825431fb4	intervention_no_guided	3	-15
18c1f0f9-00bf-4741-a797-6c4825431fb4	intervention_no_guided	4	-7
18c1f0f9-00bf-4741-a797-6c4825431fb4	intervention_no_guided	5	-7
18c1f0f9-00bf-4741-a797-6c4825431fb4	intervention_no_guided	6	-11
ec5c03df-042d-4065-987a-e4724f963014	intervention_no_guided	0	0
ec5c03df-042d-4065-987a-e4724f963014	intervention_no_guided	1	-1
ec5c03df-042d-4065-987a-e4724f963014	intervention_no_guided	2	-7
ec5c03df-042d-4065-987a-e4724f963014	intervention_no_guided	3	-7
ec5c03df-042d-4065-987a-e4724f963014	intervention_no_guided	4	-7
ec5c03df-042d-4065-987a-e4724f963014	intervention_no_guided	5	-7
ec5c03df-042d-4065-987a-e4724f963014	intervention_no_guided	6	-7
ad671c41-bd27-4aec-869e-0257c2600fce	intervention_no_guided	0	0
ad671c41-bd27-4aec-869e-0257c2600fce	intervention_no_guided	1	-2
ad671c41-bd27-4aec-869e-0257c2600fce	intervention_no_guided	2	5
ad671c41-bd27-4aec-869e-0257c2600fce	intervention_no_guided	3	3
71366317-2030-4f54-a701-c5ce530d7bb1	intervention_guided	0	0
71366317-2030-4f54-a701-c5ce530d7bb1	intervention_guided	1	-6
71366317-2030-4f54-a701-c5ce530d7bb1	intervention_guided	3	-3
71366317-2030-4f54-a701-c5ce530d7bb1	intervention_guided	4	-1
71366317-2030-4f54-a701-c5ce530d7bb1	intervention_guided	5	-3
addee383-4703-444a-b195-db80ac344cf9	intervention_no_guided	0	0
addee383-4703-444a-b195-db80ac344cf9	intervention_no_guided	1	3
addee383-4703-444a-b195-db80ac344cf9	intervention_no_guided	3	0
addee383-4703-444a-b195-db80ac344cf9	intervention_no_guided	5	2
addee383-4703-444a-b195-db80ac344cf9	intervention_no_guided	6	5
b9a20d6c-b647-4b5e-9fcd-85fd429e7728	intervention_no_guided	0	0
b9a20d6c-b647-4b5e-9fcd-85fd429e7728	intervention_no_guided	1	-14
b9a20d6c-b647-4b5e-9fcd-85fd429e7728	intervention_no_guided	2	-1
b9a20d6c-b647-4b5e-9fcd-85fd429e7728	intervention_no_guided	3	-14
b9a20d6c-b647-4b5e-9fcd-85fd429e7728	intervention_no_guided	4	-8
b9a20d6c-b647-4b5e-9fcd-85fd429e7728	intervention_no_guided	5	0
e68e8dca-e40d-4b7e-8c0a-a46214fd3efe	control	0	0
e68e8dca-e40d-4b7e-8c0a-a46214fd3efe	control	1	-13
e68e8dca-e40d-4b7e-8c0a-a46214fd3efe	control	3	-10
e68e8dca-e40d-4b7e-8c0a-a46214fd3efe	control	4	-18
5476562e-9e78-497b-bd47-0c6adb16b817	intervention_guided	0	0
5476562e-9e78-497b-bd47-0c6adb16b817	intervention_guided	1	-7
5476562e-9e78-497b-bd47-0c6adb16b817	intervention_guided	2	-6
5476562e-9e78-497b-bd47-0c6adb16b817	intervention_guided	3	-5
5476562e-9e78-497b-bd47-0c6adb16b817	intervention_guided	4	-23
5476562e-9e78-497b-bd47-0c6adb16b817	intervention_guided	5	-23
5476562e-9e78-497b-bd47-0c6adb16b817	intervention_guided	6	-23
a9411ca8-0f3b-4be3-91e4-7faadb5d9ef1	control	0	0
a9411ca8-0f3b-4be3-91e4-7faadb5d9ef1	control	1	0
a9411ca8-0f3b-4be3-91e4-7faadb5d9ef1	control	2	0
a9411ca8-0f3b-4be3-91e4-7faadb5d9ef1	control	3	9
a9411ca8-0f3b-4be3-91e4-7faadb5d9ef1	control	4	14
a9411ca8-0f3b-4be3-91e4-7faadb5d9ef1	control	5	-3
72cbce1b-c211-4620-8e2e-9cdfb57efb5f	intervention_guided	0	0
72cbce1b-c211-4620-8e2e-9cdfb57efb5f	intervention_guided	1	0
72cbce1b-c211-4620-8e2e-9cdfb57efb5f	intervention_guided	2	4
72cbce1b-c211-4620-8e2e-9cdfb57efb5f	intervention_guided	3	0
72cbce1b-c211-4620-8e2e-9cdfb57efb5f	intervention_guided	4	2
72cbce1b-c211-4620-8e2e-9cdfb57efb5f	intervention_guided	5	-3
72cbce1b-c211-4620-8e2e-9cdfb57efb5f	intervention_guided	6	3
b635f915-8f3e-4928-bb7f-555f27b3f675	intervention_guided	0	0
b635f915-8f3e-4928-bb7f-555f27b3f675	intervention_guided	1	-11
b635f915-8f3e-4928-bb7f-555f27b3f675	intervention_guided	2	-4
b635f915-8f3e-4928-bb7f-555f27b3f675	intervention_guided	3	-8
b635f915-8f3e-4928-bb7f-555f27b3f675	intervention_guided	4	-14
b635f915-8f3e-4928-bb7f-555f27b3f675	intervention_guided	5	-11
b635f915-8f3e-4928-bb7f-555f27b3f675	intervention_guided	6	-12
0d247528-d9ab-49f9-b718-d244602f795e	intervention_guided	0	0
0d247528-d9ab-49f9-b718-d244602f795e	intervention_guided	1	0
0d247528-d9ab-49f9-b718-d244602f795e	intervention_guided	2	-6
0d247528-d9ab-49f9-b718-d244602f795e	intervention_guided	3	-12
008e1de0-f7bc-43fc-ab4b-1d8a9c2794b4	control	0	0
008e1de0-f7bc-43fc-ab4b-1d8a9c2794b4	control	1	-4
008e1de0-f7bc-43fc-ab4b-1d8a9c2794b4	control	2	1
008e1de0-f7bc-43fc-ab4b-1d8a9c2794b4	control	3	-1
1250760c-6d13-4cf6-93f7-60c8d43f2cc5	intervention_guided	0	0
1250760c-6d13-4cf6-93f7-60c8d43f2cc5	intervention_guided	1	-11
1250760c-6d13-4cf6-93f7-60c8d43f2cc5	intervention_guided	2	-15
1250760c-6d13-4cf6-93f7-60c8d43f2cc5	intervention_guided	3	-5
1250760c-6d13-4cf6-93f7-60c8d43f2cc5	intervention_guided	4	-7
1250760c-6d13-4cf6-93f7-60c8d43f2cc5	intervention_guided	5	-12
1250760c-6d13-4cf6-93f7-60c8d43f2cc5	intervention_guided	6	-10
341e767f-2930-4d07-b6a5-0128a8c67b14	intervention_guided	0	0
341e767f-2930-4d07-b6a5-0128a8c67b14	intervention_guided	1	-12
341e767f-2930-4d07-b6a5-0128a8c67b14	intervention_guided	2	2
341e767f-2930-4d07-b6a5-0128a8c67b14	intervention_guided	3	-12
341e767f-2930-4d07-b6a5-0128a8c67b14	intervention_guided	4	-12
341e767f-2930-4d07-b6a5-0128a8c67b14	intervention_guided	5	-12
341e767f-2930-4d07-b6a5-0128a8c67b14	intervention_guided	6	-9
0eec3ea6-db9a-4ce1-86a2-fdaa987dc75e	control	0	0
0eec3ea6-db9a-4ce1-86a2-fdaa987dc75e	control	1	18
0eec3ea6-db9a-4ce1-86a2-fdaa987dc75e	control	2	12
0eec3ea6-db9a-4ce1-86a2-fdaa987dc75e	control	4	16
0eec3ea6-db9a-4ce1-86a2-fdaa987dc75e	control	5	12
0eec3ea6-db9a-4ce1-86a2-fdaa987dc75e	control	6	8
625679a8-69de-4158-b4d4-d1d4b21d300d	control	0	0
625679a8-69de-4158-b4d4-d1d4b21d300d	control	1	4
625679a8-69de-4158-b4d4-d1d4b21d300d	control	2	4
625679a8-69de-4158-b4d4-d1d4b21d300d	control	3	6
625679a8-69de-4158-b4d4-d1d4b21d300d	control	4	1
625679a8-69de-4158-b4d4-d1d4b21d300d	control	5	1
625679a8-69de-4158-b4d4-d1d4b21d300d	control	6	4
127aa831-1ebf-4ad6-b6e8-4f745c4c27d1	intervention_no_guided	0	0
127aa831-1ebf-4ad6-b6e8-4f745c4c27d1	intervention_no_guided	1	-3
127aa831-1ebf-4ad6-b6e8-4f745c4c27d1	intervention_no_guided	2	-5
127aa831-1ebf-4ad6-b6e8-4f745c4c27d1	intervention_no_guided	3	5
127aa831-1ebf-4ad6-b6e8-4f745c4c27d1	intervention_no_guided	4	-3
127aa831-1ebf-4ad6-b6e8-4f745c4c27d1	intervention_no_guided	5	2
127aa831-1ebf-4ad6-b6e8-4f745c4c27d1	intervention_no_guided	6	1
6031ff9e-34e5-4db9-848d-b2dee1e24945	control	0	0
6031ff9e-34e5-4db9-848d-b2dee1e24945	control	1	-6
6031ff9e-34e5-4db9-848d-b2dee1e24945	control	2	-14
6031ff9e-34e5-4db9-848d-b2dee1e24945	control	6	-14
046952c8-905b-46fa-8025-84ebb865349f	control	0	0
046952c8-905b-46fa-8025-84ebb865349f	control	1	0
046952c8-905b-46fa-8025-84ebb865349f	control	2	10
046952c8-905b-46fa-8025-84ebb865349f	control	3	2
046952c8-905b-46fa-8025-84ebb865349f	control	4	8
046952c8-905b-46fa-8025-84ebb865349f	control	5	10
046952c8-905b-46fa-8025-84ebb865349f	control	6	1
34020606-bf1d-4750-92f1-e6a5020dcb0c	intervention_no_guided	0	0
34020606-bf1d-4750-92f1-e6a5020dcb0c	intervention_no_guided	1	2
34020606-bf1d-4750-92f1-e6a5020dcb0c	intervention_no_guided	2	-2
34020606-bf1d-4750-92f1-e6a5020dcb0c	intervention_no_guided	3	-4
34020606-bf1d-4750-92f1-e6a5020dcb0c	intervention_no_guided	4	-4
34020606-bf1d-4750-92f1-e6a5020dcb0c	intervention_no_guided	5	-4
34020606-bf1d-4750-92f1-e6a5020dcb0c	intervention_no_guided	6	-1
1d570d1b-28af-4aa8-bd69-39ac369b190b	intervention_guided	0	0
1d570d1b-28af-4aa8-bd69-39ac369b190b	intervention_guided	1	1
1d570d1b-28af-4aa8-bd69-39ac369b190b	intervention_guided	2	-2
1d570d1b-28af-4aa8-bd69-39ac369b190b	intervention_guided	3	4
1d570d1b-28af-4aa8-bd69-39ac369b190b	intervention_guided	4	5
1d570d1b-28af-4aa8-bd69-39ac369b190b	intervention_guided	5	1
1d570d1b-28af-4aa8-bd69-39ac369b190b	intervention_guided	6	5
03866901-aa48-42d4-b83b-314b49c19d26	intervention_guided	0	0
03866901-aa48-42d4-b83b-314b49c19d26	intervention_guided	1	11
03866901-aa48-42d4-b83b-314b49c19d26	intervention_guided	2	3
03866901-aa48-42d4-b83b-314b49c19d26	intervention_guided	4	8
03866901-aa48-42d4-b83b-314b49c19d26	intervention_guided	5	8
03866901-aa48-42d4-b83b-314b49c19d26	intervention_guided	6	9
e17644d4-7089-4e4b-8a62-aead129f769c	intervention_guided	0	0
e17644d4-7089-4e4b-8a62-aead129f769c	intervention_guided	1	-16
e17644d4-7089-4e4b-8a62-aead129f769c	intervention_guided	2	0
e17644d4-7089-4e4b-8a62-aead129f769c	intervention_guided	3	-2
e17644d4-7089-4e4b-8a62-aead129f769c	intervention_guided	4	1
e17644d4-7089-4e4b-8a62-aead129f769c	intervention_guided	5	2
e17644d4-7089-4e4b-8a62-aead129f769c	intervention_guided	6	2
6b16a887-7124-4340-a591-cf371c49d951	control	0	0
6b16a887-7124-4340-a591-cf371c49d951	control	1	-5
6b16a887-7124-4340-a591-cf371c49d951	control	2	-3
6b16a887-7124-4340-a591-cf371c49d951	control	3	3
6b16a887-7124-4340-a591-cf371c49d951	control	4	3
6b16a887-7124-4340-a591-cf371c49d951	control	5	-1
6b16a887-7124-4340-a591-cf371c49d951	control	6	7
4156d2ff-d752-49ea-b1af-37a752241a9f	intervention_no_guided	0	0
4156d2ff-d752-49ea-b1af-37a752241a9f	intervention_no_guided	1	2
4156d2ff-d752-49ea-b1af-37a752241a9f	intervention_no_guided	2	14
4156d2ff-d752-49ea-b1af-37a752241a9f	intervention_no_guided	3	16
4156d2ff-d752-49ea-b1af-37a752241a9f	intervention_no_guided	4	12
4156d2ff-d752-49ea-b1af-37a752241a9f	intervention_no_guided	5	12
4156d2ff-d752-49ea-b1af-37a752241a9f	intervention_no_guided	6	11
d86987fe-407a-40ec-b7c7-be6282c19c9e	intervention_guided	0	0
d86987fe-407a-40ec-b7c7-be6282c19c9e	intervention_guided	1	16
d86987fe-407a-40ec-b7c7-be6282c19c9e	intervention_guided	2	0
d86987fe-407a-40ec-b7c7-be6282c19c9e	intervention_guided	3	0
d86987fe-407a-40ec-b7c7-be6282c19c9e	intervention_guided	4	0
cc487540-4bc9-4d29-8942-7d80eb557fd4	intervention_no_guided	0	0
cc487540-4bc9-4d29-8942-7d80eb557fd4	intervention_no_guided	1	-8
cc487540-4bc9-4d29-8942-7d80eb557fd4	intervention_no_guided	2	-4
cc487540-4bc9-4d29-8942-7d80eb557fd4	intervention_no_guided	3	-5
cc487540-4bc9-4d29-8942-7d80eb557fd4	intervention_no_guided	4	-10
cc487540-4bc9-4d29-8942-7d80eb557fd4	intervention_no_guided	5	-5
cc487540-4bc9-4d29-8942-7d80eb557fd4	intervention_no_guided	6	-9
e972f1c3-5810-46d7-9f41-eaca2dfeeae0	intervention_guided	0	0
e972f1c3-5810-46d7-9f41-eaca2dfeeae0	intervention_guided	1	7
e972f1c3-5810-46d7-9f41-eaca2dfeeae0	intervention_guided	2	0
e972f1c3-5810-46d7-9f41-eaca2dfeeae0	intervention_guided	3	3
e972f1c3-5810-46d7-9f41-eaca2dfeeae0	intervention_guided	4	2
e972f1c3-5810-46d7-9f41-eaca2dfeeae0	intervention_guided	5	5
e972f1c3-5810-46d7-9f41-eaca2dfeeae0	intervention_guided	6	3
02043e0c-1331-4ff0-b94a-d775c144bf67	control	0	0
02043e0c-1331-4ff0-b94a-d775c144bf67	control	1	-5
02043e0c-1331-4ff0-b94a-d775c144bf67	control	2	0
02043e0c-1331-4ff0-b94a-d775c144bf67	control	3	-7
02043e0c-1331-4ff0-b94a-d775c144bf67	control	4	-5
02043e0c-1331-4ff0-b94a-d775c144bf67	control	5	-6
02043e0c-1331-4ff0-b94a-d775c144bf67	control	6	-8
ae939628-51cd-4d50-8f10-e798df0f33a6	intervention_guided	0	0
ae939628-51cd-4d50-8f10-e798df0f33a6	intervention_guided	1	3
ae939628-51cd-4d50-8f10-e798df0f33a6	intervention_guided	2	-3
ae939628-51cd-4d50-8f10-e798df0f33a6	intervention_guided	3	-4
ae939628-51cd-4d50-8f10-e798df0f33a6	intervention_guided	4	-4
ae939628-51cd-4d50-8f10-e798df0f33a6	intervention_guided	5	-4
ae939628-51cd-4d50-8f10-e798df0f33a6	intervention_guided	6	-4
9dff2970-3490-4e77-9f41-2ea855419d4e	intervention_guided	0	0
9dff2970-3490-4e77-9f41-2ea855419d4e	intervention_guided	1	11
9dff2970-3490-4e77-9f41-2ea855419d4e	intervention_guided	3	-4
9dff2970-3490-4e77-9f41-2ea855419d4e	intervention_guided	4	-4
83663e77-f2d8-40a6-8903-958fa3e94e71	control	0	0
83663e77-f2d8-40a6-8903-958fa3e94e71	control	1	-3
04cfb3f6-0b7b-469a-ac1d-4ed87a10ee68	intervention_guided	0	0
04cfb3f6-0b7b-469a-ac1d-4ed87a10ee68	intervention_guided	1	11
04cfb3f6-0b7b-469a-ac1d-4ed87a10ee68	intervention_guided	2	2
04cfb3f6-0b7b-469a-ac1d-4ed87a10ee68	intervention_guided	3	-4
04cfb3f6-0b7b-469a-ac1d-4ed87a10ee68	intervention_guided	6	-3
7efc16c7-2f28-4a7f-8a2d-dbc36596503f	control	0	0
7efc16c7-2f28-4a7f-8a2d-dbc36596503f	control	1	1
7efc16c7-2f28-4a7f-8a2d-dbc36596503f	control	2	4
7efc16c7-2f28-4a7f-8a2d-dbc36596503f	control	3	7
7efc16c7-2f28-4a7f-8a2d-dbc36596503f	control	4	9
7efc16c7-2f28-4a7f-8a2d-dbc36596503f	control	5	11
7efc16c7-2f28-4a7f-8a2d-dbc36596503f	control	6	6
1c448056-f082-4a29-9f59-6dcc6b96960e	control	0	0
1c448056-f082-4a29-9f59-6dcc6b96960e	control	1	1
1c448056-f082-4a29-9f59-6dcc6b96960e	control	2	-8
1c448056-f082-4a29-9f59-6dcc6b96960e	control	3	0
1c448056-f082-4a29-9f59-6dcc6b96960e	control	4	-3
1c448056-f082-4a29-9f59-6dcc6b96960e	control	5	-1
1c448056-f082-4a29-9f59-6dcc6b96960e	control	6	7
04422a49-5607-4b8e-bd24-d388722db07e	control	0	0
04422a49-5607-4b8e-bd24-d388722db07e	control	1	0
04422a49-5607-4b8e-bd24-d388722db07e	control	2	9
04422a49-5607-4b8e-bd24-d388722db07e	control	3	-1
04422a49-5607-4b8e-bd24-d388722db07e	control	4	-2
04422a49-5607-4b8e-bd24-d388722db07e	control	5	3
04422a49-5607-4b8e-bd24-d388722db07e	control	6	0
6eb838f4-ddbe-489e-bd48-3ec0858a7943	control	0	0
6eb838f4-ddbe-489e-bd48-3ec0858a7943	control	1	-3
6eb838f4-ddbe-489e-bd48-3ec0858a7943	control	2	-4
6eb838f4-ddbe-489e-bd48-3ec0858a7943	control	3	-6
6eb838f4-ddbe-489e-bd48-3ec0858a7943	control	4	-9
6eb838f4-ddbe-489e-bd48-3ec0858a7943	control	5	-9
6eb838f4-ddbe-489e-bd48-3ec0858a7943	control	6	-14
7a86068f-e8cb-48df-ac0b-0e2dfc919327	intervention_no_guided	0	0
7a86068f-e8cb-48df-ac0b-0e2dfc919327	intervention_no_guided	1	-3
7a86068f-e8cb-48df-ac0b-0e2dfc919327	intervention_no_guided	2	-3
7a86068f-e8cb-48df-ac0b-0e2dfc919327	intervention_no_guided	3	-2
7a86068f-e8cb-48df-ac0b-0e2dfc919327	intervention_no_guided	4	-3
7a86068f-e8cb-48df-ac0b-0e2dfc919327	intervention_no_guided	5	-1
7a86068f-e8cb-48df-ac0b-0e2dfc919327	intervention_no_guided	6	-2
eb2bd720-f46b-42bf-b828-52d659a78d3a	intervention_guided	0	0
eb2bd720-f46b-42bf-b828-52d659a78d3a	intervention_guided	1	-2
eb2bd720-f46b-42bf-b828-52d659a78d3a	intervention_guided	2	-8
eb2bd720-f46b-42bf-b828-52d659a78d3a	intervention_guided	3	-2
eb2bd720-f46b-42bf-b828-52d659a78d3a	intervention_guided	4	-2
eb2bd720-f46b-42bf-b828-52d659a78d3a	intervention_guided	5	-7
eb2bd720-f46b-42bf-b828-52d659a78d3a	intervention_guided	6	-12
91726e0b-9211-4aff-bf10-7b65128093ad	intervention_no_guided	0	0
91726e0b-9211-4aff-bf10-7b65128093ad	intervention_no_guided	1	-9
91726e0b-9211-4aff-bf10-7b65128093ad	intervention_no_guided	2	3
91726e0b-9211-4aff-bf10-7b65128093ad	intervention_no_guided	3	-2
91726e0b-9211-4aff-bf10-7b65128093ad	intervention_no_guided	4	0
91726e0b-9211-4aff-bf10-7b65128093ad	intervention_no_guided	5	-1
91726e0b-9211-4aff-bf10-7b65128093ad	intervention_no_guided	6	1
bfb54679-e348-49b7-b26a-86b3f88f409b	intervention_guided	0	0
bfb54679-e348-49b7-b26a-86b3f88f409b	intervention_guided	1	-7
bfb54679-e348-49b7-b26a-86b3f88f409b	intervention_guided	2	-7
bfb54679-e348-49b7-b26a-86b3f88f409b	intervention_guided	3	-7
bfb54679-e348-49b7-b26a-86b3f88f409b	intervention_guided	4	-7
bfb54679-e348-49b7-b26a-86b3f88f409b	intervention_guided	5	-7
bfb54679-e348-49b7-b26a-86b3f88f409b	intervention_guided	6	-7
329e6555-4f4b-4802-8776-dba94b14b4f7	intervention_no_guided	0	0
329e6555-4f4b-4802-8776-dba94b14b4f7	intervention_no_guided	1	-2
329e6555-4f4b-4802-8776-dba94b14b4f7	intervention_no_guided	2	-7
329e6555-4f4b-4802-8776-dba94b14b4f7	intervention_no_guided	3	-13
329e6555-4f4b-4802-8776-dba94b14b4f7	intervention_no_guided	4	-19
329e6555-4f4b-4802-8776-dba94b14b4f7	intervention_no_guided	5	-19
329e6555-4f4b-4802-8776-dba94b14b4f7	intervention_no_guided	6	-14
7596b0d0-6112-4c0c-b93b-cac073943f39	intervention_no_guided	0	0
7596b0d0-6112-4c0c-b93b-cac073943f39	intervention_no_guided	1	-8
7596b0d0-6112-4c0c-b93b-cac073943f39	intervention_no_guided	2	-7
7596b0d0-6112-4c0c-b93b-cac073943f39	intervention_no_guided	3	-2
7596b0d0-6112-4c0c-b93b-cac073943f39	intervention_no_guided	4	0
7596b0d0-6112-4c0c-b93b-cac073943f39	intervention_no_guided	5	0
7596b0d0-6112-4c0c-b93b-cac073943f39	intervention_no_guided	6	0
705264c7-5209-4cd8-aa7c-ea84ce67905f	control	0	0
705264c7-5209-4cd8-aa7c-ea84ce67905f	control	1	-1
705264c7-5209-4cd8-aa7c-ea84ce67905f	control	2	6
705264c7-5209-4cd8-aa7c-ea84ce67905f	control	3	13
705264c7-5209-4cd8-aa7c-ea84ce67905f	control	4	12
705264c7-5209-4cd8-aa7c-ea84ce67905f	control	5	15
705264c7-5209-4cd8-aa7c-ea84ce67905f	control	6	10
7dfc58cb-b6d5-4508-b580-ac84ff8e2474	intervention_guided	0	0
7dfc58cb-b6d5-4508-b580-ac84ff8e2474	intervention_guided	1	-4
7dfc58cb-b6d5-4508-b580-ac84ff8e2474	intervention_guided	2	-4
7dfc58cb-b6d5-4508-b580-ac84ff8e2474	intervention_guided	3	-9
7dfc58cb-b6d5-4508-b580-ac84ff8e2474	intervention_guided	4	-8
7dfc58cb-b6d5-4508-b580-ac84ff8e2474	intervention_guided	5	-6
7dfc58cb-b6d5-4508-b580-ac84ff8e2474	intervention_guided	6	-3
3893bd1c-cc69-4052-b482-a99b9218d7e6	control	0	0
3893bd1c-cc69-4052-b482-a99b9218d7e6	control	1	8
3893bd1c-cc69-4052-b482-a99b9218d7e6	control	2	3
3893bd1c-cc69-4052-b482-a99b9218d7e6	control	3	3
3893bd1c-cc69-4052-b482-a99b9218d7e6	control	4	4
3893bd1c-cc69-4052-b482-a99b9218d7e6	control	5	4
3893bd1c-cc69-4052-b482-a99b9218d7e6	control	6	0
ea32abba-97bf-4953-8b61-935b05d523bd	intervention_no_guided	0	0
ea32abba-97bf-4953-8b61-935b05d523bd	intervention_no_guided	1	-12
ea32abba-97bf-4953-8b61-935b05d523bd	intervention_no_guided	2	-10
ea32abba-97bf-4953-8b61-935b05d523bd	intervention_no_guided	3	-15
ea32abba-97bf-4953-8b61-935b05d523bd	intervention_no_guided	4	-20
ea32abba-97bf-4953-8b61-935b05d523bd	intervention_no_guided	5	-12
ea32abba-97bf-4953-8b61-935b05d523bd	intervention_no_guided	6	-2
e3e5b51f-f8e0-4be2-9152-a01381c2d8a9	intervention_no_guided	0	0
e3e5b51f-f8e0-4be2-9152-a01381c2d8a9	intervention_no_guided	1	-10
e3e5b51f-f8e0-4be2-9152-a01381c2d8a9	intervention_no_guided	2	-8
e3e5b51f-f8e0-4be2-9152-a01381c2d8a9	intervention_no_guided	3	-3
e3e5b51f-f8e0-4be2-9152-a01381c2d8a9	intervention_no_guided	4	-16
e3e5b51f-f8e0-4be2-9152-a01381c2d8a9	intervention_no_guided	5	-15
e3e5b51f-f8e0-4be2-9152-a01381c2d8a9	intervention_no_guided	6	-14
7c07a595-fd92-4098-993e-2471ab0e75f2	control	0	0
7c07a595-fd92-4098-993e-2471ab0e75f2	control	1	-9
7c07a595-fd92-4098-993e-2471ab0e75f2	control	2	0
7c07a595-fd92-4098-993e-2471ab0e75f2	control	3	7
7c07a595-fd92-4098-993e-2471ab0e75f2	control	4	9
7c07a595-fd92-4098-993e-2471ab0e75f2	control	5	7
7c07a595-fd92-4098-993e-2471ab0e75f2	control	6	10
3f2db3eb-2dab-4db0-b93d-a846a1fd994b	intervention_guided	0	0
3f2db3eb-2dab-4db0-b93d-a846a1fd994b	intervention_guided	1	-3
3f2db3eb-2dab-4db0-b93d-a846a1fd994b	intervention_guided	2	4
3f2db3eb-2dab-4db0-b93d-a846a1fd994b	intervention_guided	3	4
3f2db3eb-2dab-4db0-b93d-a846a1fd994b	intervention_guided	4	4
3f2db3eb-2dab-4db0-b93d-a846a1fd994b	intervention_guided	5	4
3f2db3eb-2dab-4db0-b93d-a846a1fd994b	intervention_guided	6	5
3b918962-e303-42fe-bac9-2630926b12c3	control	0	0
3b918962-e303-42fe-bac9-2630926b12c3	control	1	-2
3b918962-e303-42fe-bac9-2630926b12c3	control	2	1
3b918962-e303-42fe-bac9-2630926b12c3	control	3	-5
3b918962-e303-42fe-bac9-2630926b12c3	control	4	1
3b918962-e303-42fe-bac9-2630926b12c3	control	6	7
b03302fa-2985-40fc-9bd9-25dc2d84fe31	intervention_guided	0	0
b03302fa-2985-40fc-9bd9-25dc2d84fe31	intervention_guided	1	-10
b03302fa-2985-40fc-9bd9-25dc2d84fe31	intervention_guided	2	-2
b03302fa-2985-40fc-9bd9-25dc2d84fe31	intervention_guided	3	-1
b03302fa-2985-40fc-9bd9-25dc2d84fe31	intervention_guided	4	-5
b03302fa-2985-40fc-9bd9-25dc2d84fe31	intervention_guided	5	-4
b03302fa-2985-40fc-9bd9-25dc2d84fe31	intervention_guided	6	0
ac96f19a-c338-4f19-90ca-5dda2a24a1a1	control	0	0
ac96f19a-c338-4f19-90ca-5dda2a24a1a1	control	1	-6
ac96f19a-c338-4f19-90ca-5dda2a24a1a1	control	2	3
ac96f19a-c338-4f19-90ca-5dda2a24a1a1	control	3	2
ac96f19a-c338-4f19-90ca-5dda2a24a1a1	control	4	7
ac96f19a-c338-4f19-90ca-5dda2a24a1a1	control	5	3
ac96f19a-c338-4f19-90ca-5dda2a24a1a1	control	6	6
5f7b41e9-4d6b-4af1-b168-91e3a6f03f12	intervention_guided	0	0
5f7b41e9-4d6b-4af1-b168-91e3a6f03f12	intervention_guided	1	2
5f7b41e9-4d6b-4af1-b168-91e3a6f03f12	intervention_guided	2	5
5f7b41e9-4d6b-4af1-b168-91e3a6f03f12	intervention_guided	3	8
5f7b41e9-4d6b-4af1-b168-91e3a6f03f12	intervention_guided	4	5
5f7b41e9-4d6b-4af1-b168-91e3a6f03f12	intervention_guided	5	0
5f7b41e9-4d6b-4af1-b168-91e3a6f03f12	intervention_guided	6	8
142a4ad9-c41a-4b99-9ba4-754f7a70150a	control	0	0
142a4ad9-c41a-4b99-9ba4-754f7a70150a	control	1	-12
142a4ad9-c41a-4b99-9ba4-754f7a70150a	control	2	-16
142a4ad9-c41a-4b99-9ba4-754f7a70150a	control	3	-11
142a4ad9-c41a-4b99-9ba4-754f7a70150a	control	4	-16
eb4820e9-2ce2-4044-b594-00b597624b11	intervention_no_guided	0	0
eb4820e9-2ce2-4044-b594-00b597624b11	intervention_no_guided	1	-8
eb4820e9-2ce2-4044-b594-00b597624b11	intervention_no_guided	2	17
eb4820e9-2ce2-4044-b594-00b597624b11	intervention_no_guided	3	17
eb4820e9-2ce2-4044-b594-00b597624b11	intervention_no_guided	4	17
eb4820e9-2ce2-4044-b594-00b597624b11	intervention_no_guided	5	17
eb4820e9-2ce2-4044-b594-00b597624b11	intervention_no_guided	6	9
e0088fa7-b0c9-421f-abb9-078c63320688	intervention_no_guided	0	0
e0088fa7-b0c9-421f-abb9-078c63320688	intervention_no_guided	1	-2
e0088fa7-b0c9-421f-abb9-078c63320688	intervention_no_guided	2	-5
e0088fa7-b0c9-421f-abb9-078c63320688	intervention_no_guided	3	-6
e0088fa7-b0c9-421f-abb9-078c63320688	intervention_no_guided	4	-6
e0088fa7-b0c9-421f-abb9-078c63320688	intervention_no_guided	5	-6
e0088fa7-b0c9-421f-abb9-078c63320688	intervention_no_guided	6	-6
402be6f3-b109-4834-8d6f-3e87b95bfa9a	intervention_guided	0	0
402be6f3-b109-4834-8d6f-3e87b95bfa9a	intervention_guided	1	-4
402be6f3-b109-4834-8d6f-3e87b95bfa9a	intervention_guided	2	1
402be6f3-b109-4834-8d6f-3e87b95bfa9a	intervention_guided	3	2
402be6f3-b109-4834-8d6f-3e87b95bfa9a	intervention_guided	4	5
402be6f3-b109-4834-8d6f-3e87b95bfa9a	intervention_guided	5	2
402be6f3-b109-4834-8d6f-3e87b95bfa9a	intervention_guided	6	-3
29ddedec-f6b0-4e1f-ae16-159558bb224d	intervention_guided	0	0
29ddedec-f6b0-4e1f-ae16-159558bb224d	intervention_guided	1	-11
29ddedec-f6b0-4e1f-ae16-159558bb224d	intervention_guided	2	-21
29ddedec-f6b0-4e1f-ae16-159558bb224d	intervention_guided	3	-20
29ddedec-f6b0-4e1f-ae16-159558bb224d	intervention_guided	4	-25
29ddedec-f6b0-4e1f-ae16-159558bb224d	intervention_guided	5	-15
29ddedec-f6b0-4e1f-ae16-159558bb224d	intervention_guided	6	-18
dc97d0d1-948d-4c39-aaf7-31f0ed38afaa	control	0	0
dc97d0d1-948d-4c39-aaf7-31f0ed38afaa	control	1	6
dc97d0d1-948d-4c39-aaf7-31f0ed38afaa	control	3	5
dc97d0d1-948d-4c39-aaf7-31f0ed38afaa	control	4	-3
dc97d0d1-948d-4c39-aaf7-31f0ed38afaa	control	5	1
dc97d0d1-948d-4c39-aaf7-31f0ed38afaa	control	6	0
a48b0e53-da8b-4829-aa70-73a8db3fa750	intervention_no_guided	0	0
a48b0e53-da8b-4829-aa70-73a8db3fa750	intervention_no_guided	1	15
a48b0e53-da8b-4829-aa70-73a8db3fa750	intervention_no_guided	2	0
dd569422-16ea-4064-8ac8-0b4fcad57fd5	intervention_no_guided	0	0
dd569422-16ea-4064-8ac8-0b4fcad57fd5	intervention_no_guided	1	-6
dd569422-16ea-4064-8ac8-0b4fcad57fd5	intervention_no_guided	2	-16
dd569422-16ea-4064-8ac8-0b4fcad57fd5	intervention_no_guided	3	1
dd569422-16ea-4064-8ac8-0b4fcad57fd5	intervention_no_guided	4	-4
dd569422-16ea-4064-8ac8-0b4fcad57fd5	intervention_no_guided	5	-11
dd569422-16ea-4064-8ac8-0b4fcad57fd5	intervention_no_guided	6	-9
f0a4e5a2-3072-4b43-af2a-a15fcd66eec6	intervention_guided	0	0
f0a4e5a2-3072-4b43-af2a-a15fcd66eec6	intervention_guided	1	-2
f0a4e5a2-3072-4b43-af2a-a15fcd66eec6	intervention_guided	2	-3
f0a4e5a2-3072-4b43-af2a-a15fcd66eec6	intervention_guided	3	5
f0a4e5a2-3072-4b43-af2a-a15fcd66eec6	intervention_guided	4	5
f0a4e5a2-3072-4b43-af2a-a15fcd66eec6	intervention_guided	5	-5
f0a4e5a2-3072-4b43-af2a-a15fcd66eec6	intervention_guided	6	-8
541ca9dc-6cca-4ba3-9aa2-b73695c44cc8	intervention_guided	0	0
541ca9dc-6cca-4ba3-9aa2-b73695c44cc8	intervention_guided	1	-22
541ca9dc-6cca-4ba3-9aa2-b73695c44cc8	intervention_guided	2	-22
541ca9dc-6cca-4ba3-9aa2-b73695c44cc8	intervention_guided	3	-22
541ca9dc-6cca-4ba3-9aa2-b73695c44cc8	intervention_guided	4	-22
541ca9dc-6cca-4ba3-9aa2-b73695c44cc8	intervention_guided	5	-22
541ca9dc-6cca-4ba3-9aa2-b73695c44cc8	intervention_guided	6	-22
6c55ce1d-d6ae-46f7-8675-07e23f287f78	intervention_guided	0	0
6c55ce1d-d6ae-46f7-8675-07e23f287f78	intervention_guided	1	-2
6c55ce1d-d6ae-46f7-8675-07e23f287f78	intervention_guided	2	4
6c55ce1d-d6ae-46f7-8675-07e23f287f78	intervention_guided	3	6
6c55ce1d-d6ae-46f7-8675-07e23f287f78	intervention_guided	4	0
6c55ce1d-d6ae-46f7-8675-07e23f287f78	intervention_guided	5	-3
6c55ce1d-d6ae-46f7-8675-07e23f287f78	intervention_guided	6	-3
00b31684-f8d4-4ffa-8944-fa0cf4dcae97	intervention_guided	0	0
00b31684-f8d4-4ffa-8944-fa0cf4dcae97	intervention_guided	1	0
00b31684-f8d4-4ffa-8944-fa0cf4dcae97	intervention_guided	2	5
00b31684-f8d4-4ffa-8944-fa0cf4dcae97	intervention_guided	3	2
00b31684-f8d4-4ffa-8944-fa0cf4dcae97	intervention_guided	5	-8
00b31684-f8d4-4ffa-8944-fa0cf4dcae97	intervention_guided	6	-5
26297af0-ceb6-453b-8264-b993852fced9	control	0	0
26297af0-ceb6-453b-8264-b993852fced9	control	1	1
26297af0-ceb6-453b-8264-b993852fced9	control	2	-1
26297af0-ceb6-453b-8264-b993852fced9	control	3	-5
26297af0-ceb6-453b-8264-b993852fced9	control	4	-1
26297af0-ceb6-453b-8264-b993852fced9	control	5	-1
26297af0-ceb6-453b-8264-b993852fced9	control	6	-1
30c5dde3-60b7-445a-a9b8-37abda34142c	intervention_no_guided	0	0
30c5dde3-60b7-445a-a9b8-37abda34142c	intervention_no_guided	1	4
30c5dde3-60b7-445a-a9b8-37abda34142c	intervention_no_guided	2	-10
30c5dde3-60b7-445a-a9b8-37abda34142c	intervention_no_guided	3	-13
30c5dde3-60b7-445a-a9b8-37abda34142c	intervention_no_guided	4	-13
30c5dde3-60b7-445a-a9b8-37abda34142c	intervention_no_guided	5	-13
30c5dde3-60b7-445a-a9b8-37abda34142c	intervention_no_guided	6	-10
d29a4ea7-16fe-4971-a5da-8851bdfd6f1c	intervention_guided	0	0
d29a4ea7-16fe-4971-a5da-8851bdfd6f1c	intervention_guided	1	-7
d29a4ea7-16fe-4971-a5da-8851bdfd6f1c	intervention_guided	2	7
d29a4ea7-16fe-4971-a5da-8851bdfd6f1c	intervention_guided	3	13
d29a4ea7-16fe-4971-a5da-8851bdfd6f1c	intervention_guided	4	14
d29a4ea7-16fe-4971-a5da-8851bdfd6f1c	intervention_guided	5	5
d29a4ea7-16fe-4971-a5da-8851bdfd6f1c	intervention_guided	6	6
f9c3a2e9-d7e5-4279-99b1-0cc4f80ba3da	intervention_guided	0	0
f9c3a2e9-d7e5-4279-99b1-0cc4f80ba3da	intervention_guided	1	7
f9c3a2e9-d7e5-4279-99b1-0cc4f80ba3da	intervention_guided	2	3
f9c3a2e9-d7e5-4279-99b1-0cc4f80ba3da	intervention_guided	3	-5
f9c3a2e9-d7e5-4279-99b1-0cc4f80ba3da	intervention_guided	4	4
f9c3a2e9-d7e5-4279-99b1-0cc4f80ba3da	intervention_guided	5	4
f9c3a2e9-d7e5-4279-99b1-0cc4f80ba3da	intervention_guided	6	4
3a3963a8-7365-4188-8803-9cdc76ef3384	intervention_no_guided	0	0
3a3963a8-7365-4188-8803-9cdc76ef3384	intervention_no_guided	1	-7
3a3963a8-7365-4188-8803-9cdc76ef3384	intervention_no_guided	2	-16
3a3963a8-7365-4188-8803-9cdc76ef3384	intervention_no_guided	3	-9
3a3963a8-7365-4188-8803-9cdc76ef3384	intervention_no_guided	4	-8
3a3963a8-7365-4188-8803-9cdc76ef3384	intervention_no_guided	5	-14
3a3963a8-7365-4188-8803-9cdc76ef3384	intervention_no_guided	6	-16
27ba23a1-4350-4b80-9bb3-ecfd62bd1739	control	0	0
27ba23a1-4350-4b80-9bb3-ecfd62bd1739	control	1	-11
27ba23a1-4350-4b80-9bb3-ecfd62bd1739	control	2	-5
27ba23a1-4350-4b80-9bb3-ecfd62bd1739	control	3	-3
27ba23a1-4350-4b80-9bb3-ecfd62bd1739	control	4	-2
27ba23a1-4350-4b80-9bb3-ecfd62bd1739	control	5	-9
27ba23a1-4350-4b80-9bb3-ecfd62bd1739	control	6	1
7684f51a-a648-424c-a99b-cecc099e4a15	intervention_guided	0	0
7684f51a-a648-424c-a99b-cecc099e4a15	intervention_guided	1	-16
7684f51a-a648-424c-a99b-cecc099e4a15	intervention_guided	2	-24
7684f51a-a648-424c-a99b-cecc099e4a15	intervention_guided	3	-24
7684f51a-a648-424c-a99b-cecc099e4a15	intervention_guided	4	-24
7684f51a-a648-424c-a99b-cecc099e4a15	intervention_guided	5	-24
7684f51a-a648-424c-a99b-cecc099e4a15	intervention_guided	6	-24
405203c3-821d-48f1-a1b9-5f1d4bd54a37	intervention_guided	0	0
405203c3-821d-48f1-a1b9-5f1d4bd54a37	intervention_guided	1	-3
405203c3-821d-48f1-a1b9-5f1d4bd54a37	intervention_guided	2	-7
405203c3-821d-48f1-a1b9-5f1d4bd54a37	intervention_guided	3	-6
405203c3-821d-48f1-a1b9-5f1d4bd54a37	intervention_guided	4	-6
522c27f4-8836-452b-959a-a32ac2a9f896	intervention_guided	0	0
522c27f4-8836-452b-959a-a32ac2a9f896	intervention_guided	1	-7
522c27f4-8836-452b-959a-a32ac2a9f896	intervention_guided	2	6
bd9bf566-1f23-4a75-8fae-20d2e6e7b9d2	intervention_guided	0	0
bd9bf566-1f23-4a75-8fae-20d2e6e7b9d2	intervention_guided	1	-9
bd9bf566-1f23-4a75-8fae-20d2e6e7b9d2	intervention_guided	2	-1
bd9bf566-1f23-4a75-8fae-20d2e6e7b9d2	intervention_guided	3	-11
bd9bf566-1f23-4a75-8fae-20d2e6e7b9d2	intervention_guided	4	-5
bd9bf566-1f23-4a75-8fae-20d2e6e7b9d2	intervention_guided	5	-8
bd9bf566-1f23-4a75-8fae-20d2e6e7b9d2	intervention_guided	6	-7
1d7eae85-9466-41ec-8bd6-6ebee7655ef7	intervention_no_guided	0	0
1d7eae85-9466-41ec-8bd6-6ebee7655ef7	intervention_no_guided	1	-7
1d7eae85-9466-41ec-8bd6-6ebee7655ef7	intervention_no_guided	2	-3
1d7eae85-9466-41ec-8bd6-6ebee7655ef7	intervention_no_guided	3	-1
1d7eae85-9466-41ec-8bd6-6ebee7655ef7	intervention_no_guided	4	1
1d7eae85-9466-41ec-8bd6-6ebee7655ef7	intervention_no_guided	5	1
1d7eae85-9466-41ec-8bd6-6ebee7655ef7	intervention_no_guided	6	0
9b089081-569d-4241-b3c6-1f8b7e06bf0a	intervention_no_guided	0	0
9b089081-569d-4241-b3c6-1f8b7e06bf0a	intervention_no_guided	4	6
9b089081-569d-4241-b3c6-1f8b7e06bf0a	intervention_no_guided	5	1
9b089081-569d-4241-b3c6-1f8b7e06bf0a	intervention_no_guided	6	7
737469bf-801b-4791-b1fd-c39d0569933f	intervention_guided	0	0
737469bf-801b-4791-b1fd-c39d0569933f	intervention_guided	1	-5
737469bf-801b-4791-b1fd-c39d0569933f	intervention_guided	2	-5
737469bf-801b-4791-b1fd-c39d0569933f	intervention_guided	3	-5
737469bf-801b-4791-b1fd-c39d0569933f	intervention_guided	4	-5
737469bf-801b-4791-b1fd-c39d0569933f	intervention_guided	5	-5
737469bf-801b-4791-b1fd-c39d0569933f	intervention_guided	6	-5
faf6229b-754c-4953-a360-2c6dec23b793	control	0	0
faf6229b-754c-4953-a360-2c6dec23b793	control	1	4
faf6229b-754c-4953-a360-2c6dec23b793	control	2	6
faf6229b-754c-4953-a360-2c6dec23b793	control	3	3
faf6229b-754c-4953-a360-2c6dec23b793	control	4	1
faf6229b-754c-4953-a360-2c6dec23b793	control	5	6
faf6229b-754c-4953-a360-2c6dec23b793	control	6	-2
6436b595-82be-4349-bd9b-216d355b4e79	intervention_no_guided	0	0
6436b595-82be-4349-bd9b-216d355b4e79	intervention_no_guided	1	-2
6436b595-82be-4349-bd9b-216d355b4e79	intervention_no_guided	2	11
6436b595-82be-4349-bd9b-216d355b4e79	intervention_no_guided	3	17
6436b595-82be-4349-bd9b-216d355b4e79	intervention_no_guided	4	15
6436b595-82be-4349-bd9b-216d355b4e79	intervention_no_guided	5	13
6436b595-82be-4349-bd9b-216d355b4e79	intervention_no_guided	6	15
e14fc1e0-f738-47fa-a70a-3f689a4dd3b9	intervention_guided	0	0
e14fc1e0-f738-47fa-a70a-3f689a4dd3b9	intervention_guided	1	-4
e14fc1e0-f738-47fa-a70a-3f689a4dd3b9	intervention_guided	2	-5
e14fc1e0-f738-47fa-a70a-3f689a4dd3b9	intervention_guided	3	-6
e14fc1e0-f738-47fa-a70a-3f689a4dd3b9	intervention_guided	4	-3
e14fc1e0-f738-47fa-a70a-3f689a4dd3b9	intervention_guided	5	-2
e14fc1e0-f738-47fa-a70a-3f689a4dd3b9	intervention_guided	6	-2
e344844d-01b6-4645-9c16-d8b270e3227c	intervention_guided	0	0
e344844d-01b6-4645-9c16-d8b270e3227c	intervention_guided	1	1
e344844d-01b6-4645-9c16-d8b270e3227c	intervention_guided	2	-6
e344844d-01b6-4645-9c16-d8b270e3227c	intervention_guided	3	-2
e344844d-01b6-4645-9c16-d8b270e3227c	intervention_guided	4	-6
e344844d-01b6-4645-9c16-d8b270e3227c	intervention_guided	5	-1
e344844d-01b6-4645-9c16-d8b270e3227c	intervention_guided	6	3
d986758e-bf2d-4dcc-b128-345eb5595eb7	control	0	0
d986758e-bf2d-4dcc-b128-345eb5595eb7	control	1	-6
d986758e-bf2d-4dcc-b128-345eb5595eb7	control	2	0
39a6be1b-10ef-497f-9d7a-40f17a63c98f	intervention_guided	0	0
39a6be1b-10ef-497f-9d7a-40f17a63c98f	intervention_guided	1	1
39a6be1b-10ef-497f-9d7a-40f17a63c98f	intervention_guided	2	9
39a6be1b-10ef-497f-9d7a-40f17a63c98f	intervention_guided	3	2
39a6be1b-10ef-497f-9d7a-40f17a63c98f	intervention_guided	4	-2
39a6be1b-10ef-497f-9d7a-40f17a63c98f	intervention_guided	5	12
39a6be1b-10ef-497f-9d7a-40f17a63c98f	intervention_guided	6	3
e97d492e-f1d7-4cf9-9dfd-1186e1383e88	intervention_guided	0	0
e97d492e-f1d7-4cf9-9dfd-1186e1383e88	intervention_guided	1	-7
e97d492e-f1d7-4cf9-9dfd-1186e1383e88	intervention_guided	2	-8
e97d492e-f1d7-4cf9-9dfd-1186e1383e88	intervention_guided	3	-5
e97d492e-f1d7-4cf9-9dfd-1186e1383e88	intervention_guided	4	-7
e97d492e-f1d7-4cf9-9dfd-1186e1383e88	intervention_guided	5	-4
e97d492e-f1d7-4cf9-9dfd-1186e1383e88	intervention_guided	6	-7
6f655da8-2c98-4ade-bba5-93632846fbcb	control	0	0
6f655da8-2c98-4ade-bba5-93632846fbcb	control	1	0
6f655da8-2c98-4ade-bba5-93632846fbcb	control	2	9
6f655da8-2c98-4ade-bba5-93632846fbcb	control	3	2
6f655da8-2c98-4ade-bba5-93632846fbcb	control	4	7
6f655da8-2c98-4ade-bba5-93632846fbcb	control	5	8
6f655da8-2c98-4ade-bba5-93632846fbcb	control	6	10
c547d2dd-a16e-4e1b-986f-10069c38b7c0	intervention_no_guided	0	0
c547d2dd-a16e-4e1b-986f-10069c38b7c0	intervention_no_guided	1	-9
c547d2dd-a16e-4e1b-986f-10069c38b7c0	intervention_no_guided	2	0
c547d2dd-a16e-4e1b-986f-10069c38b7c0	intervention_no_guided	3	-8
c547d2dd-a16e-4e1b-986f-10069c38b7c0	intervention_no_guided	4	0
c547d2dd-a16e-4e1b-986f-10069c38b7c0	intervention_no_guided	5	2
c547d2dd-a16e-4e1b-986f-10069c38b7c0	intervention_no_guided	6	4
75f5603b-d280-4050-a513-17a1c96e5e7f	control	0	0
75f5603b-d280-4050-a513-17a1c96e5e7f	control	1	2
75f5603b-d280-4050-a513-17a1c96e5e7f	control	2	4
75f5603b-d280-4050-a513-17a1c96e5e7f	control	3	6
75f5603b-d280-4050-a513-17a1c96e5e7f	control	4	6
75f5603b-d280-4050-a513-17a1c96e5e7f	control	5	6
75f5603b-d280-4050-a513-17a1c96e5e7f	control	6	6
55289a11-3058-4db2-b25f-2bf814283e1e	intervention_no_guided	0	0
55289a11-3058-4db2-b25f-2bf814283e1e	intervention_no_guided	1	6
55289a11-3058-4db2-b25f-2bf814283e1e	intervention_no_guided	2	0
55289a11-3058-4db2-b25f-2bf814283e1e	intervention_no_guided	3	5
55289a11-3058-4db2-b25f-2bf814283e1e	intervention_no_guided	4	7
55289a11-3058-4db2-b25f-2bf814283e1e	intervention_no_guided	5	3
55289a11-3058-4db2-b25f-2bf814283e1e	intervention_no_guided	6	7
336d258d-2f8e-40b8-9ff0-94444c60d285	intervention_no_guided	0	0
336d258d-2f8e-40b8-9ff0-94444c60d285	intervention_no_guided	1	-2
336d258d-2f8e-40b8-9ff0-94444c60d285	intervention_no_guided	2	-5
336d258d-2f8e-40b8-9ff0-94444c60d285	intervention_no_guided	3	-2
336d258d-2f8e-40b8-9ff0-94444c60d285	intervention_no_guided	5	14
336d258d-2f8e-40b8-9ff0-94444c60d285	intervention_no_guided	6	-2
3d3f08fe-62cb-4046-aea9-6d6fc181ef9c	intervention_no_guided	0	0
3d3f08fe-62cb-4046-aea9-6d6fc181ef9c	intervention_no_guided	1	2
3d3f08fe-62cb-4046-aea9-6d6fc181ef9c	intervention_no_guided	2	7
3d3f08fe-62cb-4046-aea9-6d6fc181ef9c	intervention_no_guided	3	-16
3d3f08fe-62cb-4046-aea9-6d6fc181ef9c	intervention_no_guided	4	-17
3d3f08fe-62cb-4046-aea9-6d6fc181ef9c	intervention_no_guided	5	5
3d3f08fe-62cb-4046-aea9-6d6fc181ef9c	intervention_no_guided	6	-11
07ad0d2e-5eda-49cc-b263-656799fb3268	intervention_guided	0	0
07ad0d2e-5eda-49cc-b263-656799fb3268	intervention_guided	1	-3
07ad0d2e-5eda-49cc-b263-656799fb3268	intervention_guided	2	4
07ad0d2e-5eda-49cc-b263-656799fb3268	intervention_guided	3	3
07ad0d2e-5eda-49cc-b263-656799fb3268	intervention_guided	4	7
07ad0d2e-5eda-49cc-b263-656799fb3268	intervention_guided	5	8
07ad0d2e-5eda-49cc-b263-656799fb3268	intervention_guided	6	2
49367b84-695a-425d-b33c-bd3b0d35797a	control	0	0
49367b84-695a-425d-b33c-bd3b0d35797a	control	1	2
49367b84-695a-425d-b33c-bd3b0d35797a	control	2	-1
49367b84-695a-425d-b33c-bd3b0d35797a	control	3	1
49367b84-695a-425d-b33c-bd3b0d35797a	control	4	-1
49367b84-695a-425d-b33c-bd3b0d35797a	control	5	8
49367b84-695a-425d-b33c-bd3b0d35797a	control	6	4
ed40ef18-28c1-4857-868b-b1ff8706cbc1	intervention_guided	0	0
ed40ef18-28c1-4857-868b-b1ff8706cbc1	intervention_guided	1	4
ed40ef18-28c1-4857-868b-b1ff8706cbc1	intervention_guided	2	11
ed40ef18-28c1-4857-868b-b1ff8706cbc1	intervention_guided	3	11
ed40ef18-28c1-4857-868b-b1ff8706cbc1	intervention_guided	4	11
ed40ef18-28c1-4857-868b-b1ff8706cbc1	intervention_guided	5	12
ed40ef18-28c1-4857-868b-b1ff8706cbc1	intervention_guided	6	11
5c50b1ac-d84e-48b0-b9da-035524d47691	intervention_guided	0	0
5c50b1ac-d84e-48b0-b9da-035524d47691	intervention_guided	1	-3
5c50b1ac-d84e-48b0-b9da-035524d47691	intervention_guided	2	13
5c50b1ac-d84e-48b0-b9da-035524d47691	intervention_guided	3	9
5c50b1ac-d84e-48b0-b9da-035524d47691	intervention_guided	4	12
5c50b1ac-d84e-48b0-b9da-035524d47691	intervention_guided	5	10
5c50b1ac-d84e-48b0-b9da-035524d47691	intervention_guided	6	12
a2837e59-a85d-4490-a1f0-fe4fd88384af	intervention_no_guided	0	0
a2837e59-a85d-4490-a1f0-fe4fd88384af	intervention_no_guided	1	-4
a2837e59-a85d-4490-a1f0-fe4fd88384af	intervention_no_guided	2	-6
a2837e59-a85d-4490-a1f0-fe4fd88384af	intervention_no_guided	3	1
a2837e59-a85d-4490-a1f0-fe4fd88384af	intervention_no_guided	4	-12
a2837e59-a85d-4490-a1f0-fe4fd88384af	intervention_no_guided	5	-11
a2837e59-a85d-4490-a1f0-fe4fd88384af	intervention_no_guided	6	-10
e2f94498-a3a3-4930-941c-7fecfc5cfe19	control	0	0
e2f94498-a3a3-4930-941c-7fecfc5cfe19	control	1	-4
e2f94498-a3a3-4930-941c-7fecfc5cfe19	control	2	0
e2f94498-a3a3-4930-941c-7fecfc5cfe19	control	4	-5
e2f94498-a3a3-4930-941c-7fecfc5cfe19	control	6	-2
6471d432-2082-4e04-a162-aae8d850c6d2	intervention_no_guided	0	0
6471d432-2082-4e04-a162-aae8d850c6d2	intervention_no_guided	1	-6
6471d432-2082-4e04-a162-aae8d850c6d2	intervention_no_guided	2	-13
6471d432-2082-4e04-a162-aae8d850c6d2	intervention_no_guided	6	-15
050012cd-33f5-42b1-bd23-3c38e52b8567	intervention_no_guided	0	0
050012cd-33f5-42b1-bd23-3c38e52b8567	intervention_no_guided	1	-3
050012cd-33f5-42b1-bd23-3c38e52b8567	intervention_no_guided	2	5
050012cd-33f5-42b1-bd23-3c38e52b8567	intervention_no_guided	3	5
050012cd-33f5-42b1-bd23-3c38e52b8567	intervention_no_guided	6	10
39e4d3ff-965a-44c2-8099-e2a064be641b	intervention_no_guided	0	0
39e4d3ff-965a-44c2-8099-e2a064be641b	intervention_no_guided	1	0
39e4d3ff-965a-44c2-8099-e2a064be641b	intervention_no_guided	2	0
39e4d3ff-965a-44c2-8099-e2a064be641b	intervention_no_guided	3	3
39e4d3ff-965a-44c2-8099-e2a064be641b	intervention_no_guided	5	-8
39e4d3ff-965a-44c2-8099-e2a064be641b	intervention_no_guided	6	-7
ab10bbf2-3209-4ad4-b644-28903147c429	intervention_no_guided	0	0
ab10bbf2-3209-4ad4-b644-28903147c429	intervention_no_guided	1	3
ab10bbf2-3209-4ad4-b644-28903147c429	intervention_no_guided	2	1
ab10bbf2-3209-4ad4-b644-28903147c429	intervention_no_guided	3	4
ab10bbf2-3209-4ad4-b644-28903147c429	intervention_no_guided	4	1
ab10bbf2-3209-4ad4-b644-28903147c429	intervention_no_guided	5	1
ab10bbf2-3209-4ad4-b644-28903147c429	intervention_no_guided	6	5
aaa02f7f-35fc-439c-82ad-ece322017f13	intervention_guided	0	0
aaa02f7f-35fc-439c-82ad-ece322017f13	intervention_guided	1	-2
aaa02f7f-35fc-439c-82ad-ece322017f13	intervention_guided	2	-3
aaa02f7f-35fc-439c-82ad-ece322017f13	intervention_guided	3	-3
aaa02f7f-35fc-439c-82ad-ece322017f13	intervention_guided	4	-3
aaa02f7f-35fc-439c-82ad-ece322017f13	intervention_guided	5	-3
aaa02f7f-35fc-439c-82ad-ece322017f13	intervention_guided	6	-3
5a6cadbf-7b96-43fd-911f-e70626bd9166	intervention_no_guided	0	0
5a6cadbf-7b96-43fd-911f-e70626bd9166	intervention_no_guided	1	2
5a6cadbf-7b96-43fd-911f-e70626bd9166	intervention_no_guided	2	-8
5a6cadbf-7b96-43fd-911f-e70626bd9166	intervention_no_guided	3	27
5a6cadbf-7b96-43fd-911f-e70626bd9166	intervention_no_guided	4	20
5a6cadbf-7b96-43fd-911f-e70626bd9166	intervention_no_guided	5	17
5a6cadbf-7b96-43fd-911f-e70626bd9166	intervention_no_guided	6	12
62ae8a83-fdd8-4ad8-aa12-e5dc0b64f9ce	control	0	0
62ae8a83-fdd8-4ad8-aa12-e5dc0b64f9ce	control	1	13
62ae8a83-fdd8-4ad8-aa12-e5dc0b64f9ce	control	2	6
62ae8a83-fdd8-4ad8-aa12-e5dc0b64f9ce	control	3	7
62ae8a83-fdd8-4ad8-aa12-e5dc0b64f9ce	control	4	4
62ae8a83-fdd8-4ad8-aa12-e5dc0b64f9ce	control	5	5
62ae8a83-fdd8-4ad8-aa12-e5dc0b64f9ce	control	6	9
bbeb1081-f653-4545-9454-2e50101c9d77	intervention_guided	0	0
bbeb1081-f653-4545-9454-2e50101c9d77	intervention_guided	1	0
bbeb1081-f653-4545-9454-2e50101c9d77	intervention_guided	2	-3
bbeb1081-f653-4545-9454-2e50101c9d77	intervention_guided	3	-7
bbeb1081-f653-4545-9454-2e50101c9d77	intervention_guided	4	-13
bbeb1081-f653-4545-9454-2e50101c9d77	intervention_guided	5	0
bbeb1081-f653-4545-9454-2e50101c9d77	intervention_guided	6	-11
baa12d1f-963f-4dcf-a5ce-e1fdde5b3b0d	control	0	0
baa12d1f-963f-4dcf-a5ce-e1fdde5b3b0d	control	1	-4
baa12d1f-963f-4dcf-a5ce-e1fdde5b3b0d	control	2	12
baa12d1f-963f-4dcf-a5ce-e1fdde5b3b0d	control	3	-11
baa12d1f-963f-4dcf-a5ce-e1fdde5b3b0d	control	4	-15
baa12d1f-963f-4dcf-a5ce-e1fdde5b3b0d	control	5	-15
baa12d1f-963f-4dcf-a5ce-e1fdde5b3b0d	control	6	-15
4eaa5a00-08c0-4ee9-8ad5-9dde1ac08086	intervention_guided	0	0
4eaa5a00-08c0-4ee9-8ad5-9dde1ac08086	intervention_guided	1	4
4eaa5a00-08c0-4ee9-8ad5-9dde1ac08086	intervention_guided	2	-3
4eaa5a00-08c0-4ee9-8ad5-9dde1ac08086	intervention_guided	3	-4
4eaa5a00-08c0-4ee9-8ad5-9dde1ac08086	intervention_guided	4	-4
4eaa5a00-08c0-4ee9-8ad5-9dde1ac08086	intervention_guided	5	-4
4eaa5a00-08c0-4ee9-8ad5-9dde1ac08086	intervention_guided	6	-4
077d5a05-3502-4426-b3ff-50ad61899d0c	intervention_guided	0	0
077d5a05-3502-4426-b3ff-50ad61899d0c	intervention_guided	1	-3
077d5a05-3502-4426-b3ff-50ad61899d0c	intervention_guided	2	-9
077d5a05-3502-4426-b3ff-50ad61899d0c	intervention_guided	3	-11
077d5a05-3502-4426-b3ff-50ad61899d0c	intervention_guided	4	-15
077d5a05-3502-4426-b3ff-50ad61899d0c	intervention_guided	5	-12
077d5a05-3502-4426-b3ff-50ad61899d0c	intervention_guided	6	-14
e4a7d955-e344-4005-90f3-cf84c1671e94	intervention_no_guided	0	0
e4a7d955-e344-4005-90f3-cf84c1671e94	intervention_no_guided	1	11
e4a7d955-e344-4005-90f3-cf84c1671e94	intervention_no_guided	2	5
e4a7d955-e344-4005-90f3-cf84c1671e94	intervention_no_guided	3	1
e4a7d955-e344-4005-90f3-cf84c1671e94	intervention_no_guided	4	3
e4a7d955-e344-4005-90f3-cf84c1671e94	intervention_no_guided	5	2
e4a7d955-e344-4005-90f3-cf84c1671e94	intervention_no_guided	6	8
725d754f-ad9f-4788-8bdb-e43c69c1d4f4	control	0	0
725d754f-ad9f-4788-8bdb-e43c69c1d4f4	control	1	-1
725d754f-ad9f-4788-8bdb-e43c69c1d4f4	control	2	-7
725d754f-ad9f-4788-8bdb-e43c69c1d4f4	control	3	-5
725d754f-ad9f-4788-8bdb-e43c69c1d4f4	control	4	-4
725d754f-ad9f-4788-8bdb-e43c69c1d4f4	control	5	-2
725d754f-ad9f-4788-8bdb-e43c69c1d4f4	control	6	-11
b82ed351-6726-4043-8179-1e54ab486b9e	intervention_guided	0	0
b82ed351-6726-4043-8179-1e54ab486b9e	intervention_guided	1	6
b82ed351-6726-4043-8179-1e54ab486b9e	intervention_guided	2	-7
b82ed351-6726-4043-8179-1e54ab486b9e	intervention_guided	3	-5
b82ed351-6726-4043-8179-1e54ab486b9e	intervention_guided	4	-6
b82ed351-6726-4043-8179-1e54ab486b9e	intervention_guided	5	-6
b82ed351-6726-4043-8179-1e54ab486b9e	intervention_guided	6	-8
cb83a5c0-28de-45d8-a4e4-43629d7732a7	intervention_no_guided	0	0
cb83a5c0-28de-45d8-a4e4-43629d7732a7	intervention_no_guided	1	-2
cb83a5c0-28de-45d8-a4e4-43629d7732a7	intervention_no_guided	2	1
cb83a5c0-28de-45d8-a4e4-43629d7732a7	intervention_no_guided	3	9
cb83a5c0-28de-45d8-a4e4-43629d7732a7	intervention_no_guided	4	3
cb83a5c0-28de-45d8-a4e4-43629d7732a7	intervention_no_guided	5	-1
cb83a5c0-28de-45d8-a4e4-43629d7732a7	intervention_no_guided	6	8
7605b470-29ff-4851-b1ec-9fffdde5f434	intervention_guided	0	0
7605b470-29ff-4851-b1ec-9fffdde5f434	intervention_guided	1	1
7605b470-29ff-4851-b1ec-9fffdde5f434	intervention_guided	2	7
7605b470-29ff-4851-b1ec-9fffdde5f434	intervention_guided	3	4
7605b470-29ff-4851-b1ec-9fffdde5f434	intervention_guided	4	8
7605b470-29ff-4851-b1ec-9fffdde5f434	intervention_guided	5	10
7605b470-29ff-4851-b1ec-9fffdde5f434	intervention_guided	6	10
bbe3f632-99f1-4e29-b02b-10bd2f52e05e	intervention_guided	0	0
bbe3f632-99f1-4e29-b02b-10bd2f52e05e	intervention_guided	1	-6
bbe3f632-99f1-4e29-b02b-10bd2f52e05e	intervention_guided	2	-2
bbe3f632-99f1-4e29-b02b-10bd2f52e05e	intervention_guided	3	-1
bbe3f632-99f1-4e29-b02b-10bd2f52e05e	intervention_guided	4	4
bbe3f632-99f1-4e29-b02b-10bd2f52e05e	intervention_guided	5	1
bbe3f632-99f1-4e29-b02b-10bd2f52e05e	intervention_guided	6	2
7e59b880-0ade-455e-89cb-fd11c498b2ed	intervention_guided	0	0
7e59b880-0ade-455e-89cb-fd11c498b2ed	intervention_guided	1	-12
7e59b880-0ade-455e-89cb-fd11c498b2ed	intervention_guided	2	-7
7e59b880-0ade-455e-89cb-fd11c498b2ed	intervention_guided	3	-10
3e69c608-32d0-418b-b6e3-59953e17104e	intervention_guided	0	0
3e69c608-32d0-418b-b6e3-59953e17104e	intervention_guided	1	-11
3e69c608-32d0-418b-b6e3-59953e17104e	intervention_guided	2	-15
3e69c608-32d0-418b-b6e3-59953e17104e	intervention_guided	3	-10
3e69c608-32d0-418b-b6e3-59953e17104e	intervention_guided	4	-12
3e69c608-32d0-418b-b6e3-59953e17104e	intervention_guided	5	-12
3e69c608-32d0-418b-b6e3-59953e17104e	intervention_guided	6	-13
2038529a-9923-44d3-b5df-769d7dc8d89f	control	0	0
2038529a-9923-44d3-b5df-769d7dc8d89f	control	2	-6
2038529a-9923-44d3-b5df-769d7dc8d89f	control	3	-2
034c0fc7-8609-42d9-a4f2-d0211b226b1b	intervention_no_guided	0	0
034c0fc7-8609-42d9-a4f2-d0211b226b1b	intervention_no_guided	1	0
034c0fc7-8609-42d9-a4f2-d0211b226b1b	intervention_no_guided	2	2
034c0fc7-8609-42d9-a4f2-d0211b226b1b	intervention_no_guided	3	2
034c0fc7-8609-42d9-a4f2-d0211b226b1b	intervention_no_guided	4	0
034c0fc7-8609-42d9-a4f2-d0211b226b1b	intervention_no_guided	5	0
034c0fc7-8609-42d9-a4f2-d0211b226b1b	intervention_no_guided	6	0
e96028e4-fecd-4d44-ae8f-1765d3e4ca18	intervention_guided	0	0
e96028e4-fecd-4d44-ae8f-1765d3e4ca18	intervention_guided	1	6
e96028e4-fecd-4d44-ae8f-1765d3e4ca18	intervention_guided	2	4
e96028e4-fecd-4d44-ae8f-1765d3e4ca18	intervention_guided	3	19
e96028e4-fecd-4d44-ae8f-1765d3e4ca18	intervention_guided	4	2
e96028e4-fecd-4d44-ae8f-1765d3e4ca18	intervention_guided	5	5
e96028e4-fecd-4d44-ae8f-1765d3e4ca18	intervention_guided	6	-3
6fe71c02-8029-4c7a-9196-2944333ad66b	intervention_guided	0	0
6fe71c02-8029-4c7a-9196-2944333ad66b	intervention_guided	1	-2
6fe71c02-8029-4c7a-9196-2944333ad66b	intervention_guided	2	-9
6fe71c02-8029-4c7a-9196-2944333ad66b	intervention_guided	3	-9
6fe71c02-8029-4c7a-9196-2944333ad66b	intervention_guided	4	-9
6fe71c02-8029-4c7a-9196-2944333ad66b	intervention_guided	5	-9
6fe71c02-8029-4c7a-9196-2944333ad66b	intervention_guided	6	-9
53f1561e-d681-4287-98df-852fac54db2d	intervention_guided	0	0
53f1561e-d681-4287-98df-852fac54db2d	intervention_guided	1	3
53f1561e-d681-4287-98df-852fac54db2d	intervention_guided	2	-2
53f1561e-d681-4287-98df-852fac54db2d	intervention_guided	3	1
53f1561e-d681-4287-98df-852fac54db2d	intervention_guided	4	4
53f1561e-d681-4287-98df-852fac54db2d	intervention_guided	5	-5
53f1561e-d681-4287-98df-852fac54db2d	intervention_guided	6	-2
bf35a86c-c5fd-44cb-b691-e137e3d8c24c	control	0	0
bf35a86c-c5fd-44cb-b691-e137e3d8c24c	control	1	-6
bf35a86c-c5fd-44cb-b691-e137e3d8c24c	control	2	-8
bf35a86c-c5fd-44cb-b691-e137e3d8c24c	control	3	-8
bf35a86c-c5fd-44cb-b691-e137e3d8c24c	control	4	-8
bf35a86c-c5fd-44cb-b691-e137e3d8c24c	control	5	-8
bf35a86c-c5fd-44cb-b691-e137e3d8c24c	control	6	-8
b0d06e58-c9f6-4e79-a334-90b16a990e84	intervention_guided	0	0
b0d06e58-c9f6-4e79-a334-90b16a990e84	intervention_guided	1	-2
b0d06e58-c9f6-4e79-a334-90b16a990e84	intervention_guided	2	-3
b0d06e58-c9f6-4e79-a334-90b16a990e84	intervention_guided	3	10
b0d06e58-c9f6-4e79-a334-90b16a990e84	intervention_guided	4	2
b0d06e58-c9f6-4e79-a334-90b16a990e84	intervention_guided	5	1
b0d06e58-c9f6-4e79-a334-90b16a990e84	intervention_guided	6	-5
47067864-dd11-447f-93a4-51f0895e318a	intervention_guided	0	0
47067864-dd11-447f-93a4-51f0895e318a	intervention_guided	1	4
47067864-dd11-447f-93a4-51f0895e318a	intervention_guided	2	-1
47067864-dd11-447f-93a4-51f0895e318a	intervention_guided	3	3
47067864-dd11-447f-93a4-51f0895e318a	intervention_guided	4	3
47067864-dd11-447f-93a4-51f0895e318a	intervention_guided	5	2
47067864-dd11-447f-93a4-51f0895e318a	intervention_guided	6	3
b5f632fd-55f9-4a42-b319-8a85099a39ec	intervention_no_guided	0	0
b5f632fd-55f9-4a42-b319-8a85099a39ec	intervention_no_guided	1	7
b5f632fd-55f9-4a42-b319-8a85099a39ec	intervention_no_guided	2	22
b5f632fd-55f9-4a42-b319-8a85099a39ec	intervention_no_guided	3	15
b5f632fd-55f9-4a42-b319-8a85099a39ec	intervention_no_guided	4	17
b5f632fd-55f9-4a42-b319-8a85099a39ec	intervention_no_guided	5	18
b5f632fd-55f9-4a42-b319-8a85099a39ec	intervention_no_guided	6	19
e577ad4a-5906-42cc-ad8a-24d48cc2f276	intervention_no_guided	0	0
e577ad4a-5906-42cc-ad8a-24d48cc2f276	intervention_no_guided	1	-2
e577ad4a-5906-42cc-ad8a-24d48cc2f276	intervention_no_guided	2	-2
e577ad4a-5906-42cc-ad8a-24d48cc2f276	intervention_no_guided	3	-3
e577ad4a-5906-42cc-ad8a-24d48cc2f276	intervention_no_guided	4	-3
e577ad4a-5906-42cc-ad8a-24d48cc2f276	intervention_no_guided	5	-1
e577ad4a-5906-42cc-ad8a-24d48cc2f276	intervention_no_guided	6	-1
8ae84216-2a1d-469c-b414-2f7be6fd59c6	control	0	0
8ae84216-2a1d-469c-b414-2f7be6fd59c6	control	1	-5
8ae84216-2a1d-469c-b414-2f7be6fd59c6	control	2	-1
8ae84216-2a1d-469c-b414-2f7be6fd59c6	control	3	-6
8ae84216-2a1d-469c-b414-2f7be6fd59c6	control	4	1
8ae84216-2a1d-469c-b414-2f7be6fd59c6	control	5	-6
8ae84216-2a1d-469c-b414-2f7be6fd59c6	control	6	-12
9426d21b-5393-4bd2-a96c-416c442289c7	intervention_guided	0	0
9426d21b-5393-4bd2-a96c-416c442289c7	intervention_guided	1	-3
9426d21b-5393-4bd2-a96c-416c442289c7	intervention_guided	3	16
9426d21b-5393-4bd2-a96c-416c442289c7	intervention_guided	4	11
9426d21b-5393-4bd2-a96c-416c442289c7	intervention_guided	5	10
9426d21b-5393-4bd2-a96c-416c442289c7	intervention_guided	6	8
4c1eef04-6051-4331-a046-577d3d4e7241	intervention_no_guided	0	0
4c1eef04-6051-4331-a046-577d3d4e7241	intervention_no_guided	1	-3
4c1eef04-6051-4331-a046-577d3d4e7241	intervention_no_guided	2	13
4c1eef04-6051-4331-a046-577d3d4e7241	intervention_no_guided	3	2
4c1eef04-6051-4331-a046-577d3d4e7241	intervention_no_guided	4	0
4c1eef04-6051-4331-a046-577d3d4e7241	intervention_no_guided	5	12
4c1eef04-6051-4331-a046-577d3d4e7241	intervention_no_guided	6	-3
5d6263fc-4737-4fcb-9d6d-026bd01b5780	control	0	0
5d6263fc-4737-4fcb-9d6d-026bd01b5780	control	1	-7
5d6263fc-4737-4fcb-9d6d-026bd01b5780	control	2	-7
5d6263fc-4737-4fcb-9d6d-026bd01b5780	control	3	-7
79a6317d-9d34-4742-89ae-fe4a0282f60c	intervention_guided	0	0
79a6317d-9d34-4742-89ae-fe4a0282f60c	intervention_guided	1	-1
79a6317d-9d34-4742-89ae-fe4a0282f60c	intervention_guided	2	-14
79a6317d-9d34-4742-89ae-fe4a0282f60c	intervention_guided	3	4
79a6317d-9d34-4742-89ae-fe4a0282f60c	intervention_guided	4	3
79a6317d-9d34-4742-89ae-fe4a0282f60c	intervention_guided	5	8
79a6317d-9d34-4742-89ae-fe4a0282f60c	intervention_guided	6	8
90c3e8df-0a6f-4bf9-bd76-976f90c92334	intervention_no_guided	0	0
90c3e8df-0a6f-4bf9-bd76-976f90c92334	intervention_no_guided	1	-6
90c3e8df-0a6f-4bf9-bd76-976f90c92334	intervention_no_guided	2	2
90c3e8df-0a6f-4bf9-bd76-976f90c92334	intervention_no_guided	3	9
90c3e8df-0a6f-4bf9-bd76-976f90c92334	intervention_no_guided	4	11
90c3e8df-0a6f-4bf9-bd76-976f90c92334	intervention_no_guided	5	12
90c3e8df-0a6f-4bf9-bd76-976f90c92334	intervention_no_guided	6	12
e46e102e-f340-4d43-924e-3f054c5b0d07	intervention_no_guided	0	0
e46e102e-f340-4d43-924e-3f054c5b0d07	intervention_no_guided	1	1
e46e102e-f340-4d43-924e-3f054c5b0d07	intervention_no_guided	2	-7
e46e102e-f340-4d43-924e-3f054c5b0d07	intervention_no_guided	3	-7
e46e102e-f340-4d43-924e-3f054c5b0d07	intervention_no_guided	4	-7
e46e102e-f340-4d43-924e-3f054c5b0d07	intervention_no_guided	5	-7
e46e102e-f340-4d43-924e-3f054c5b0d07	intervention_no_guided	6	-7
be690a66-03b7-41bb-bf94-3792d3dc57cc	intervention_no_guided	0	0
be690a66-03b7-41bb-bf94-3792d3dc57cc	intervention_no_guided	1	-5
be690a66-03b7-41bb-bf94-3792d3dc57cc	intervention_no_guided	2	-12
be690a66-03b7-41bb-bf94-3792d3dc57cc	intervention_no_guided	3	-14
be690a66-03b7-41bb-bf94-3792d3dc57cc	intervention_no_guided	4	-15
be690a66-03b7-41bb-bf94-3792d3dc57cc	intervention_no_guided	5	-18
be690a66-03b7-41bb-bf94-3792d3dc57cc	intervention_no_guided	6	-5
639607e2-3038-4a3e-b2c4-b56aae8bbc22	intervention_no_guided	0	0
639607e2-3038-4a3e-b2c4-b56aae8bbc22	intervention_no_guided	1	-8
639607e2-3038-4a3e-b2c4-b56aae8bbc22	intervention_no_guided	2	-11
639607e2-3038-4a3e-b2c4-b56aae8bbc22	intervention_no_guided	3	13
639607e2-3038-4a3e-b2c4-b56aae8bbc22	intervention_no_guided	4	-16
639607e2-3038-4a3e-b2c4-b56aae8bbc22	intervention_no_guided	5	-11
639607e2-3038-4a3e-b2c4-b56aae8bbc22	intervention_no_guided	6	-16
301aabf9-5e0a-44f9-a394-c08fda8de6e4	control	0	0
301aabf9-5e0a-44f9-a394-c08fda8de6e4	control	1	-12
301aabf9-5e0a-44f9-a394-c08fda8de6e4	control	2	-16
301aabf9-5e0a-44f9-a394-c08fda8de6e4	control	3	-28
301aabf9-5e0a-44f9-a394-c08fda8de6e4	control	4	-22
301aabf9-5e0a-44f9-a394-c08fda8de6e4	control	5	-28
301aabf9-5e0a-44f9-a394-c08fda8de6e4	control	6	-23
767d5057-f512-4634-8b81-f3b16b1746c4	control	0	0
767d5057-f512-4634-8b81-f3b16b1746c4	control	1	1
767d5057-f512-4634-8b81-f3b16b1746c4	control	2	7
767d5057-f512-4634-8b81-f3b16b1746c4	control	3	-2
767d5057-f512-4634-8b81-f3b16b1746c4	control	4	-3
767d5057-f512-4634-8b81-f3b16b1746c4	control	5	-3
767d5057-f512-4634-8b81-f3b16b1746c4	control	6	-5
fae1f5dc-a3c0-4be7-a188-a031d7777689	intervention_no_guided	0	0
fae1f5dc-a3c0-4be7-a188-a031d7777689	intervention_no_guided	1	-4
fae1f5dc-a3c0-4be7-a188-a031d7777689	intervention_no_guided	2	-12
fae1f5dc-a3c0-4be7-a188-a031d7777689	intervention_no_guided	3	-6
fae1f5dc-a3c0-4be7-a188-a031d7777689	intervention_no_guided	4	-4
fae1f5dc-a3c0-4be7-a188-a031d7777689	intervention_no_guided	5	-7
fae1f5dc-a3c0-4be7-a188-a031d7777689	intervention_no_guided	6	-3
d2da41db-a68d-48f1-b87f-9d7436ac4b0a	control	0	0
d2da41db-a68d-48f1-b87f-9d7436ac4b0a	control	1	-1
d2da41db-a68d-48f1-b87f-9d7436ac4b0a	control	2	-9
d2da41db-a68d-48f1-b87f-9d7436ac4b0a	control	3	7
d2da41db-a68d-48f1-b87f-9d7436ac4b0a	control	4	1
d2da41db-a68d-48f1-b87f-9d7436ac4b0a	control	5	2
d2da41db-a68d-48f1-b87f-9d7436ac4b0a	control	6	-1
2f41c4e4-4234-48b0-bda3-5e52cef0cd39	intervention_guided	0	0
2f41c4e4-4234-48b0-bda3-5e52cef0cd39	intervention_guided	1	-13
2f41c4e4-4234-48b0-bda3-5e52cef0cd39	intervention_guided	2	-23
2f41c4e4-4234-48b0-bda3-5e52cef0cd39	intervention_guided	3	-25
2f41c4e4-4234-48b0-bda3-5e52cef0cd39	intervention_guided	4	-23
2f41c4e4-4234-48b0-bda3-5e52cef0cd39	intervention_guided	5	-29
2f41c4e4-4234-48b0-bda3-5e52cef0cd39	intervention_guided	6	-27
ab4e6762-e6bc-404a-9d99-24bb9570fd92	intervention_no_guided	0	0
ab4e6762-e6bc-404a-9d99-24bb9570fd92	intervention_no_guided	1	10
ab4e6762-e6bc-404a-9d99-24bb9570fd92	intervention_no_guided	2	2
ab4e6762-e6bc-404a-9d99-24bb9570fd92	intervention_no_guided	3	4
ab4e6762-e6bc-404a-9d99-24bb9570fd92	intervention_no_guided	4	6
ab4e6762-e6bc-404a-9d99-24bb9570fd92	intervention_no_guided	5	0
ab4e6762-e6bc-404a-9d99-24bb9570fd92	intervention_no_guided	6	0
6affbab6-a235-424b-8a8d-3a79e3ec2b6b	intervention_no_guided	0	0
6affbab6-a235-424b-8a8d-3a79e3ec2b6b	intervention_no_guided	1	8
6affbab6-a235-424b-8a8d-3a79e3ec2b6b	intervention_no_guided	2	8
6affbab6-a235-424b-8a8d-3a79e3ec2b6b	intervention_no_guided	3	12
6affbab6-a235-424b-8a8d-3a79e3ec2b6b	intervention_no_guided	4	2
6affbab6-a235-424b-8a8d-3a79e3ec2b6b	intervention_no_guided	5	6
6affbab6-a235-424b-8a8d-3a79e3ec2b6b	intervention_no_guided	6	8
e3ef23d1-3b25-4960-b94d-97eb8203ded1	intervention_no_guided	0	0
e3ef23d1-3b25-4960-b94d-97eb8203ded1	intervention_no_guided	1	-19
e3ef23d1-3b25-4960-b94d-97eb8203ded1	intervention_no_guided	2	-21
e3ef23d1-3b25-4960-b94d-97eb8203ded1	intervention_no_guided	3	-16
e3ef23d1-3b25-4960-b94d-97eb8203ded1	intervention_no_guided	4	-14
e3ef23d1-3b25-4960-b94d-97eb8203ded1	intervention_no_guided	5	-5
9e3538fc-fe34-4554-a2dd-943bcf2b8269	intervention_no_guided	0	0
9e3538fc-fe34-4554-a2dd-943bcf2b8269	intervention_no_guided	1	-5
9e3538fc-fe34-4554-a2dd-943bcf2b8269	intervention_no_guided	2	1
9e3538fc-fe34-4554-a2dd-943bcf2b8269	intervention_no_guided	3	-15
9e3538fc-fe34-4554-a2dd-943bcf2b8269	intervention_no_guided	4	-6
9e3538fc-fe34-4554-a2dd-943bcf2b8269	intervention_no_guided	5	-4
9e3538fc-fe34-4554-a2dd-943bcf2b8269	intervention_no_guided	6	-4
6ced91ac-dd32-4dfc-bfc9-30098df3f0c0	intervention_no_guided	0	0
6ced91ac-dd32-4dfc-bfc9-30098df3f0c0	intervention_no_guided	1	-8
6ced91ac-dd32-4dfc-bfc9-30098df3f0c0	intervention_no_guided	2	-15
6ced91ac-dd32-4dfc-bfc9-30098df3f0c0	intervention_no_guided	3	-19
6ced91ac-dd32-4dfc-bfc9-30098df3f0c0	intervention_no_guided	4	-14
6ced91ac-dd32-4dfc-bfc9-30098df3f0c0	intervention_no_guided	5	-10
6ced91ac-dd32-4dfc-bfc9-30098df3f0c0	intervention_no_guided	6	-12
a0c42829-2eb3-4387-8adf-72ad3a1e11d2	control	0	0
a0c42829-2eb3-4387-8adf-72ad3a1e11d2	control	1	1
a0c42829-2eb3-4387-8adf-72ad3a1e11d2	control	2	1
a0c42829-2eb3-4387-8adf-72ad3a1e11d2	control	3	-8
a0c42829-2eb3-4387-8adf-72ad3a1e11d2	control	4	-3
a0c42829-2eb3-4387-8adf-72ad3a1e11d2	control	5	1
a0c42829-2eb3-4387-8adf-72ad3a1e11d2	control	6	2
bb851221-20f3-434f-bb93-0da62624cc56	intervention_no_guided	0	0
bb851221-20f3-434f-bb93-0da62624cc56	intervention_no_guided	1	-8
bb851221-20f3-434f-bb93-0da62624cc56	intervention_no_guided	2	5
bb851221-20f3-434f-bb93-0da62624cc56	intervention_no_guided	3	5
bb851221-20f3-434f-bb93-0da62624cc56	intervention_no_guided	4	6
bb851221-20f3-434f-bb93-0da62624cc56	intervention_no_guided	5	5
bb851221-20f3-434f-bb93-0da62624cc56	intervention_no_guided	6	8
42af6009-17f2-4da6-b101-2a2af92ae8ea	intervention_guided	0	0
42af6009-17f2-4da6-b101-2a2af92ae8ea	intervention_guided	1	-8
42af6009-17f2-4da6-b101-2a2af92ae8ea	intervention_guided	2	-1
42af6009-17f2-4da6-b101-2a2af92ae8ea	intervention_guided	3	-13
42af6009-17f2-4da6-b101-2a2af92ae8ea	intervention_guided	4	-3
42af6009-17f2-4da6-b101-2a2af92ae8ea	intervention_guided	5	-12
42af6009-17f2-4da6-b101-2a2af92ae8ea	intervention_guided	6	-14
23cd2188-20d6-4181-8963-6d8b3bf848cd	control	0	0
23cd2188-20d6-4181-8963-6d8b3bf848cd	control	4	10
6110b612-9fd1-4d03-b8cf-61cbf8068661	intervention_guided	0	0
6110b612-9fd1-4d03-b8cf-61cbf8068661	intervention_guided	1	-3
6110b612-9fd1-4d03-b8cf-61cbf8068661	intervention_guided	2	-1
6110b612-9fd1-4d03-b8cf-61cbf8068661	intervention_guided	3	0
6110b612-9fd1-4d03-b8cf-61cbf8068661	intervention_guided	4	-1
6110b612-9fd1-4d03-b8cf-61cbf8068661	intervention_guided	5	-3
6110b612-9fd1-4d03-b8cf-61cbf8068661	intervention_guided	6	-3
8661a5ec-80d3-4ccd-9850-09b528a41386	control	0	0
8661a5ec-80d3-4ccd-9850-09b528a41386	control	1	3
8661a5ec-80d3-4ccd-9850-09b528a41386	control	2	-1
8661a5ec-80d3-4ccd-9850-09b528a41386	control	3	0
8661a5ec-80d3-4ccd-9850-09b528a41386	control	4	-4
8661a5ec-80d3-4ccd-9850-09b528a41386	control	5	-1
8661a5ec-80d3-4ccd-9850-09b528a41386	control	6	1
d6ed83a9-c428-439a-802c-5dc5efa55f9f	intervention_no_guided	0	0
d6ed83a9-c428-439a-802c-5dc5efa55f9f	intervention_no_guided	1	-9
d6ed83a9-c428-439a-802c-5dc5efa55f9f	intervention_no_guided	2	-10
d6ed83a9-c428-439a-802c-5dc5efa55f9f	intervention_no_guided	3	-10
d6ed83a9-c428-439a-802c-5dc5efa55f9f	intervention_no_guided	4	-10
d6ed83a9-c428-439a-802c-5dc5efa55f9f	intervention_no_guided	5	-10
d6ed83a9-c428-439a-802c-5dc5efa55f9f	intervention_no_guided	6	-10
80b6bd04-d82e-4a3e-be7b-5a27870f0bce	intervention_no_guided	0	0
80b6bd04-d82e-4a3e-be7b-5a27870f0bce	intervention_no_guided	1	5
80b6bd04-d82e-4a3e-be7b-5a27870f0bce	intervention_no_guided	2	7
80b6bd04-d82e-4a3e-be7b-5a27870f0bce	intervention_no_guided	3	12
80b6bd04-d82e-4a3e-be7b-5a27870f0bce	intervention_no_guided	4	2
80b6bd04-d82e-4a3e-be7b-5a27870f0bce	intervention_no_guided	5	11
80b6bd04-d82e-4a3e-be7b-5a27870f0bce	intervention_no_guided	6	-1
97efc84e-63bf-4ed9-a70f-4fd9b8d16cd2	intervention_guided	0	0
97efc84e-63bf-4ed9-a70f-4fd9b8d16cd2	intervention_guided	1	-7
97efc84e-63bf-4ed9-a70f-4fd9b8d16cd2	intervention_guided	2	-4
97efc84e-63bf-4ed9-a70f-4fd9b8d16cd2	intervention_guided	3	-4
97efc84e-63bf-4ed9-a70f-4fd9b8d16cd2	intervention_guided	4	-7
97efc84e-63bf-4ed9-a70f-4fd9b8d16cd2	intervention_guided	5	-1
97efc84e-63bf-4ed9-a70f-4fd9b8d16cd2	intervention_guided	6	0
5729ac95-c500-4db9-8098-39eeee60bea4	intervention_guided	0	0
5729ac95-c500-4db9-8098-39eeee60bea4	intervention_guided	1	-5
5729ac95-c500-4db9-8098-39eeee60bea4	intervention_guided	2	-24
5729ac95-c500-4db9-8098-39eeee60bea4	intervention_guided	3	-24
5729ac95-c500-4db9-8098-39eeee60bea4	intervention_guided	4	-24
5729ac95-c500-4db9-8098-39eeee60bea4	intervention_guided	5	-3
5729ac95-c500-4db9-8098-39eeee60bea4	intervention_guided	6	-19
df5bcad8-d39a-48da-afa3-6af4032a0d49	intervention_no_guided	0	0
df5bcad8-d39a-48da-afa3-6af4032a0d49	intervention_no_guided	1	0
df5bcad8-d39a-48da-afa3-6af4032a0d49	intervention_no_guided	2	2
df5bcad8-d39a-48da-afa3-6af4032a0d49	intervention_no_guided	3	8
df5bcad8-d39a-48da-afa3-6af4032a0d49	intervention_no_guided	4	4
df5bcad8-d39a-48da-afa3-6af4032a0d49	intervention_no_guided	5	-2
df5bcad8-d39a-48da-afa3-6af4032a0d49	intervention_no_guided	6	-1
4bc913dc-02bc-47b0-9c2a-9bc2860fcd1d	intervention_guided	0	0
4bc913dc-02bc-47b0-9c2a-9bc2860fcd1d	intervention_guided	2	-7
114c3dd6-09b9-4a58-9005-e85b6006c031	control	0	0
114c3dd6-09b9-4a58-9005-e85b6006c031	control	1	4
114c3dd6-09b9-4a58-9005-e85b6006c031	control	2	0
114c3dd6-09b9-4a58-9005-e85b6006c031	control	3	-2
114c3dd6-09b9-4a58-9005-e85b6006c031	control	4	-2
114c3dd6-09b9-4a58-9005-e85b6006c031	control	5	-5
114c3dd6-09b9-4a58-9005-e85b6006c031	control	6	-6
2b324554-5266-46b4-9a8f-b40bdbd5dfc0	intervention_guided	0	0
2b324554-5266-46b4-9a8f-b40bdbd5dfc0	intervention_guided	1	5
2b324554-5266-46b4-9a8f-b40bdbd5dfc0	intervention_guided	2	4
2b324554-5266-46b4-9a8f-b40bdbd5dfc0	intervention_guided	3	-8
2b324554-5266-46b4-9a8f-b40bdbd5dfc0	intervention_guided	4	-13
2b324554-5266-46b4-9a8f-b40bdbd5dfc0	intervention_guided	5	0
2b324554-5266-46b4-9a8f-b40bdbd5dfc0	intervention_guided	6	-9
4be99d09-9b86-436a-a031-15d2869cfe1e	intervention_no_guided	0	0
4be99d09-9b86-436a-a031-15d2869cfe1e	intervention_no_guided	1	5
4be99d09-9b86-436a-a031-15d2869cfe1e	intervention_no_guided	2	5
4be99d09-9b86-436a-a031-15d2869cfe1e	intervention_no_guided	3	7
4be99d09-9b86-436a-a031-15d2869cfe1e	intervention_no_guided	4	10
4be99d09-9b86-436a-a031-15d2869cfe1e	intervention_no_guided	5	16
4be99d09-9b86-436a-a031-15d2869cfe1e	intervention_no_guided	6	15
6965cfbf-ef3e-429e-ad25-76bc6de8a826	intervention_no_guided	0	0
6965cfbf-ef3e-429e-ad25-76bc6de8a826	intervention_no_guided	1	2
6965cfbf-ef3e-429e-ad25-76bc6de8a826	intervention_no_guided	2	4
6965cfbf-ef3e-429e-ad25-76bc6de8a826	intervention_no_guided	3	4
6965cfbf-ef3e-429e-ad25-76bc6de8a826	intervention_no_guided	4	3
6965cfbf-ef3e-429e-ad25-76bc6de8a826	intervention_no_guided	5	3
6965cfbf-ef3e-429e-ad25-76bc6de8a826	intervention_no_guided	6	2
a47b4465-e5a3-4431-9d13-2735de601497	control	0	0
a47b4465-e5a3-4431-9d13-2735de601497	control	1	8
a47b4465-e5a3-4431-9d13-2735de601497	control	2	0
a47b4465-e5a3-4431-9d13-2735de601497	control	3	10
a47b4465-e5a3-4431-9d13-2735de601497	control	4	7
a47b4465-e5a3-4431-9d13-2735de601497	control	5	7
a47b4465-e5a3-4431-9d13-2735de601497	control	6	14
ab55f231-dccf-462a-8857-d42f665f5f88	control	0	0
ab55f231-dccf-462a-8857-d42f665f5f88	control	1	-11
ab55f231-dccf-462a-8857-d42f665f5f88	control	2	-6
ab55f231-dccf-462a-8857-d42f665f5f88	control	3	-2
ab55f231-dccf-462a-8857-d42f665f5f88	control	4	-1
ab55f231-dccf-462a-8857-d42f665f5f88	control	5	-5
ab55f231-dccf-462a-8857-d42f665f5f88	control	6	-5
e74d0f5e-8add-44a8-89fc-907f303b5be6	control	0	0
e74d0f5e-8add-44a8-89fc-907f303b5be6	control	1	-3
e74d0f5e-8add-44a8-89fc-907f303b5be6	control	2	0
e74d0f5e-8add-44a8-89fc-907f303b5be6	control	3	-1
e74d0f5e-8add-44a8-89fc-907f303b5be6	control	4	-2
e74d0f5e-8add-44a8-89fc-907f303b5be6	control	5	2
e74d0f5e-8add-44a8-89fc-907f303b5be6	control	6	-1
3ea20ac3-5d95-4de5-9df7-120cc74fd1d1	intervention_guided	0	0
3ea20ac3-5d95-4de5-9df7-120cc74fd1d1	intervention_guided	1	0
3ea20ac3-5d95-4de5-9df7-120cc74fd1d1	intervention_guided	2	2
3ea20ac3-5d95-4de5-9df7-120cc74fd1d1	intervention_guided	3	-5
3ea20ac3-5d95-4de5-9df7-120cc74fd1d1	intervention_guided	4	-3
3ea20ac3-5d95-4de5-9df7-120cc74fd1d1	intervention_guided	5	-5
3ea20ac3-5d95-4de5-9df7-120cc74fd1d1	intervention_guided	6	-5
6cd28bfb-bffc-4fe8-8232-a3a78b5f8808	control	0	0
6cd28bfb-bffc-4fe8-8232-a3a78b5f8808	control	1	-2
6cd28bfb-bffc-4fe8-8232-a3a78b5f8808	control	2	-3
6cd28bfb-bffc-4fe8-8232-a3a78b5f8808	control	3	-2
6cd28bfb-bffc-4fe8-8232-a3a78b5f8808	control	4	-4
6cd28bfb-bffc-4fe8-8232-a3a78b5f8808	control	5	-5
6cd28bfb-bffc-4fe8-8232-a3a78b5f8808	control	6	12
5c738335-47e0-43f7-9ab0-4ebd88019f93	intervention_guided	0	0
5c738335-47e0-43f7-9ab0-4ebd88019f93	intervention_guided	1	-11
5c738335-47e0-43f7-9ab0-4ebd88019f93	intervention_guided	2	-3
5c738335-47e0-43f7-9ab0-4ebd88019f93	intervention_guided	3	-4
5c738335-47e0-43f7-9ab0-4ebd88019f93	intervention_guided	4	-4
5c738335-47e0-43f7-9ab0-4ebd88019f93	intervention_guided	5	-6
5c738335-47e0-43f7-9ab0-4ebd88019f93	intervention_guided	6	-1
1aee9229-4208-408f-bbfd-e8ed11d947ba	intervention_no_guided	0	0
1aee9229-4208-408f-bbfd-e8ed11d947ba	intervention_no_guided	1	6
1aee9229-4208-408f-bbfd-e8ed11d947ba	intervention_no_guided	2	-12
1aee9229-4208-408f-bbfd-e8ed11d947ba	intervention_no_guided	3	-12
1aee9229-4208-408f-bbfd-e8ed11d947ba	intervention_no_guided	4	-12
1aee9229-4208-408f-bbfd-e8ed11d947ba	intervention_no_guided	5	-12
1aee9229-4208-408f-bbfd-e8ed11d947ba	intervention_no_guided	6	-12
35028d28-6f95-4877-9a84-6becc25e2e5c	intervention_no_guided	0	0
35028d28-6f95-4877-9a84-6becc25e2e5c	intervention_no_guided	1	-3
35028d28-6f95-4877-9a84-6becc25e2e5c	intervention_no_guided	2	-1
35028d28-6f95-4877-9a84-6becc25e2e5c	intervention_no_guided	3	-4
35028d28-6f95-4877-9a84-6becc25e2e5c	intervention_no_guided	4	-4
35028d28-6f95-4877-9a84-6becc25e2e5c	intervention_no_guided	5	-5
35028d28-6f95-4877-9a84-6becc25e2e5c	intervention_no_guided	6	-4
7bf0611f-0830-4ea1-a247-1d6feef4ed84	intervention_no_guided	0	0
7bf0611f-0830-4ea1-a247-1d6feef4ed84	intervention_no_guided	1	-2
957cbcc2-2ee7-4063-b1f5-27b94b6c1a4b	intervention_no_guided	0	0
957cbcc2-2ee7-4063-b1f5-27b94b6c1a4b	intervention_no_guided	1	4
957cbcc2-2ee7-4063-b1f5-27b94b6c1a4b	intervention_no_guided	2	-5
957cbcc2-2ee7-4063-b1f5-27b94b6c1a4b	intervention_no_guided	3	-5
957cbcc2-2ee7-4063-b1f5-27b94b6c1a4b	intervention_no_guided	4	-5
957cbcc2-2ee7-4063-b1f5-27b94b6c1a4b	intervention_no_guided	5	-4
957cbcc2-2ee7-4063-b1f5-27b94b6c1a4b	intervention_no_guided	6	-3
0893388c-64d8-4979-a378-2b7460cadb0a	intervention_no_guided	0	0
0893388c-64d8-4979-a378-2b7460cadb0a	intervention_no_guided	1	4
0893388c-64d8-4979-a378-2b7460cadb0a	intervention_no_guided	2	2
0893388c-64d8-4979-a378-2b7460cadb0a	intervention_no_guided	3	4
0893388c-64d8-4979-a378-2b7460cadb0a	intervention_no_guided	4	0
0893388c-64d8-4979-a378-2b7460cadb0a	intervention_no_guided	5	-2
0893388c-64d8-4979-a378-2b7460cadb0a	intervention_no_guided	6	0
2d574717-e25f-4d64-8b23-80112cf3c0f9	control	0	0
2d574717-e25f-4d64-8b23-80112cf3c0f9	control	1	-13
2d574717-e25f-4d64-8b23-80112cf3c0f9	control	2	-15
1754aea2-6cae-4546-b95c-c2f1bd29c75a	intervention_guided	0	0
1754aea2-6cae-4546-b95c-c2f1bd29c75a	intervention_guided	1	-2
1754aea2-6cae-4546-b95c-c2f1bd29c75a	intervention_guided	2	-3
1754aea2-6cae-4546-b95c-c2f1bd29c75a	intervention_guided	3	-10
1754aea2-6cae-4546-b95c-c2f1bd29c75a	intervention_guided	4	-12
1754aea2-6cae-4546-b95c-c2f1bd29c75a	intervention_guided	5	-12
1754aea2-6cae-4546-b95c-c2f1bd29c75a	intervention_guided	6	-12
97ce3a97-d72e-4201-9206-cc57c161309c	control	0	0
97ce3a97-d72e-4201-9206-cc57c161309c	control	1	-2
97ce3a97-d72e-4201-9206-cc57c161309c	control	2	5
97ce3a97-d72e-4201-9206-cc57c161309c	control	3	3
97ce3a97-d72e-4201-9206-cc57c161309c	control	4	6
97ce3a97-d72e-4201-9206-cc57c161309c	control	5	5
97ce3a97-d72e-4201-9206-cc57c161309c	control	6	6
ef0eba4e-aecf-4958-9c13-66e89d3fb2c4	intervention_no_guided	0	0
ef0eba4e-aecf-4958-9c13-66e89d3fb2c4	intervention_no_guided	1	1
ef0eba4e-aecf-4958-9c13-66e89d3fb2c4	intervention_no_guided	2	2
ef0eba4e-aecf-4958-9c13-66e89d3fb2c4	intervention_no_guided	3	7
ef0eba4e-aecf-4958-9c13-66e89d3fb2c4	intervention_no_guided	4	1
ef0eba4e-aecf-4958-9c13-66e89d3fb2c4	intervention_no_guided	5	7
ef0eba4e-aecf-4958-9c13-66e89d3fb2c4	intervention_no_guided	6	7
703462d8-5616-4443-870e-e82dea565bdc	intervention_guided	0	0
703462d8-5616-4443-870e-e82dea565bdc	intervention_guided	1	-2
703462d8-5616-4443-870e-e82dea565bdc	intervention_guided	2	-2
703462d8-5616-4443-870e-e82dea565bdc	intervention_guided	3	0
be546a64-7499-4f37-a8f7-5fe1d17f539e	intervention_no_guided	0	0
be546a64-7499-4f37-a8f7-5fe1d17f539e	intervention_no_guided	1	2
be546a64-7499-4f37-a8f7-5fe1d17f539e	intervention_no_guided	2	17
be546a64-7499-4f37-a8f7-5fe1d17f539e	intervention_no_guided	3	13
be546a64-7499-4f37-a8f7-5fe1d17f539e	intervention_no_guided	4	11
be546a64-7499-4f37-a8f7-5fe1d17f539e	intervention_no_guided	5	10
be546a64-7499-4f37-a8f7-5fe1d17f539e	intervention_no_guided	6	15
070add7c-c9ab-4840-8abe-c2cfdfeebcba	control	0	0
070add7c-c9ab-4840-8abe-c2cfdfeebcba	control	1	1
070add7c-c9ab-4840-8abe-c2cfdfeebcba	control	2	-8
070add7c-c9ab-4840-8abe-c2cfdfeebcba	control	3	-9
070add7c-c9ab-4840-8abe-c2cfdfeebcba	control	4	-1
070add7c-c9ab-4840-8abe-c2cfdfeebcba	control	5	-1
070add7c-c9ab-4840-8abe-c2cfdfeebcba	control	6	-5
4d819fd9-3a3a-4d95-b77e-1b8d2007fb16	intervention_no_guided	0	0
4d819fd9-3a3a-4d95-b77e-1b8d2007fb16	intervention_no_guided	1	10
4d819fd9-3a3a-4d95-b77e-1b8d2007fb16	intervention_no_guided	2	-3
4d819fd9-3a3a-4d95-b77e-1b8d2007fb16	intervention_no_guided	3	-3
4d819fd9-3a3a-4d95-b77e-1b8d2007fb16	intervention_no_guided	4	1
4d819fd9-3a3a-4d95-b77e-1b8d2007fb16	intervention_no_guided	5	-2
4d819fd9-3a3a-4d95-b77e-1b8d2007fb16	intervention_no_guided	6	14
f6f4ba1a-87bf-4fdf-9050-74ffcead59b2	intervention_no_guided	0	0
f6f4ba1a-87bf-4fdf-9050-74ffcead59b2	intervention_no_guided	1	0
f6f4ba1a-87bf-4fdf-9050-74ffcead59b2	intervention_no_guided	2	0
f6f4ba1a-87bf-4fdf-9050-74ffcead59b2	intervention_no_guided	3	0
f6f4ba1a-87bf-4fdf-9050-74ffcead59b2	intervention_no_guided	4	0
f6f4ba1a-87bf-4fdf-9050-74ffcead59b2	intervention_no_guided	5	0
f6f4ba1a-87bf-4fdf-9050-74ffcead59b2	intervention_no_guided	6	-2
abfc8d89-c50c-4875-9a91-7ede3335bd7f	control	0	0
abfc8d89-c50c-4875-9a91-7ede3335bd7f	control	1	-1
abfc8d89-c50c-4875-9a91-7ede3335bd7f	control	2	-2
abfc8d89-c50c-4875-9a91-7ede3335bd7f	control	3	-1
abfc8d89-c50c-4875-9a91-7ede3335bd7f	control	4	-4
abfc8d89-c50c-4875-9a91-7ede3335bd7f	control	5	-4
abfc8d89-c50c-4875-9a91-7ede3335bd7f	control	6	-8
2c5f8891-ca23-4163-bca3-61d9025d9fc8	intervention_no_guided	0	0
2c5f8891-ca23-4163-bca3-61d9025d9fc8	intervention_no_guided	1	1
2c5f8891-ca23-4163-bca3-61d9025d9fc8	intervention_no_guided	2	-9
2c5f8891-ca23-4163-bca3-61d9025d9fc8	intervention_no_guided	3	-2
2c5f8891-ca23-4163-bca3-61d9025d9fc8	intervention_no_guided	4	-4
2c5f8891-ca23-4163-bca3-61d9025d9fc8	intervention_no_guided	5	-1
2c5f8891-ca23-4163-bca3-61d9025d9fc8	intervention_no_guided	6	-4
1b76e337-9142-4762-a0a0-9005aedfc333	intervention_no_guided	0	0
1b76e337-9142-4762-a0a0-9005aedfc333	intervention_no_guided	1	-3
1b76e337-9142-4762-a0a0-9005aedfc333	intervention_no_guided	2	0
1b76e337-9142-4762-a0a0-9005aedfc333	intervention_no_guided	3	-6
1b76e337-9142-4762-a0a0-9005aedfc333	intervention_no_guided	4	8
1b76e337-9142-4762-a0a0-9005aedfc333	intervention_no_guided	6	4
8fd9c792-997f-4af2-82c1-1f44ab49c104	intervention_no_guided	0	0
8fd9c792-997f-4af2-82c1-1f44ab49c104	intervention_no_guided	1	4
8fd9c792-997f-4af2-82c1-1f44ab49c104	intervention_no_guided	2	2
8fd9c792-997f-4af2-82c1-1f44ab49c104	intervention_no_guided	3	7
8fd9c792-997f-4af2-82c1-1f44ab49c104	intervention_no_guided	4	1
8fd9c792-997f-4af2-82c1-1f44ab49c104	intervention_no_guided	5	-3
8fd9c792-997f-4af2-82c1-1f44ab49c104	intervention_no_guided	6	1
7fbff10f-698b-4860-9bef-5708f66d2125	control	0	0
7fbff10f-698b-4860-9bef-5708f66d2125	control	1	-9
7fbff10f-698b-4860-9bef-5708f66d2125	control	2	-5
7fbff10f-698b-4860-9bef-5708f66d2125	control	3	-16
7fbff10f-698b-4860-9bef-5708f66d2125	control	4	-6
7fbff10f-698b-4860-9bef-5708f66d2125	control	5	-10
7fbff10f-698b-4860-9bef-5708f66d2125	control	6	-11
78f14929-c899-4f52-afb9-e60eb30bfd44	intervention_guided	0	0
78f14929-c899-4f52-afb9-e60eb30bfd44	intervention_guided	1	3
ce554a66-5554-407e-a554-73e23cf8ace6	control	0	0
ce554a66-5554-407e-a554-73e23cf8ace6	control	1	8
ce554a66-5554-407e-a554-73e23cf8ace6	control	2	7
ce554a66-5554-407e-a554-73e23cf8ace6	control	3	11
ce554a66-5554-407e-a554-73e23cf8ace6	control	4	7
ce554a66-5554-407e-a554-73e23cf8ace6	control	5	12
ce554a66-5554-407e-a554-73e23cf8ace6	control	6	13
2ee95e5c-e242-4757-866f-eccbe0948ad0	intervention_no_guided	0	0
2ee95e5c-e242-4757-866f-eccbe0948ad0	intervention_no_guided	1	-5
2ee95e5c-e242-4757-866f-eccbe0948ad0	intervention_no_guided	2	-10
2ee95e5c-e242-4757-866f-eccbe0948ad0	intervention_no_guided	3	1
2ee95e5c-e242-4757-866f-eccbe0948ad0	intervention_no_guided	4	-6
2ee95e5c-e242-4757-866f-eccbe0948ad0	intervention_no_guided	5	0
2ee95e5c-e242-4757-866f-eccbe0948ad0	intervention_no_guided	6	-9
e7437755-f63f-48a1-b7a4-3b4e0d9c5378	intervention_guided	0	0
e7437755-f63f-48a1-b7a4-3b4e0d9c5378	intervention_guided	1	-2
e7437755-f63f-48a1-b7a4-3b4e0d9c5378	intervention_guided	2	-11
e7437755-f63f-48a1-b7a4-3b4e0d9c5378	intervention_guided	3	-16
e7437755-f63f-48a1-b7a4-3b4e0d9c5378	intervention_guided	4	-33
e7437755-f63f-48a1-b7a4-3b4e0d9c5378	intervention_guided	5	-18
e7437755-f63f-48a1-b7a4-3b4e0d9c5378	intervention_guided	6	-12
2818858d-ff1e-433d-82cf-caaaec54a5c8	control	0	0
2818858d-ff1e-433d-82cf-caaaec54a5c8	control	1	3
2818858d-ff1e-433d-82cf-caaaec54a5c8	control	2	-9
2818858d-ff1e-433d-82cf-caaaec54a5c8	control	3	-5
2818858d-ff1e-433d-82cf-caaaec54a5c8	control	4	-7
2818858d-ff1e-433d-82cf-caaaec54a5c8	control	5	-9
2818858d-ff1e-433d-82cf-caaaec54a5c8	control	6	-5
c9556a55-fa93-4e41-9a98-51ae16e15414	intervention_guided	0	0
c9556a55-fa93-4e41-9a98-51ae16e15414	intervention_guided	1	-2
c9556a55-fa93-4e41-9a98-51ae16e15414	intervention_guided	2	-11
c9556a55-fa93-4e41-9a98-51ae16e15414	intervention_guided	3	-11
c9556a55-fa93-4e41-9a98-51ae16e15414	intervention_guided	4	3
c9556a55-fa93-4e41-9a98-51ae16e15414	intervention_guided	5	-14
c9556a55-fa93-4e41-9a98-51ae16e15414	intervention_guided	6	-16
737755b4-3b7e-4d1c-9e9b-11d0d4c64f1c	control	0	0
737755b4-3b7e-4d1c-9e9b-11d0d4c64f1c	control	1	6
737755b4-3b7e-4d1c-9e9b-11d0d4c64f1c	control	2	0
737755b4-3b7e-4d1c-9e9b-11d0d4c64f1c	control	3	-2
737755b4-3b7e-4d1c-9e9b-11d0d4c64f1c	control	4	0
737755b4-3b7e-4d1c-9e9b-11d0d4c64f1c	control	5	-1
737755b4-3b7e-4d1c-9e9b-11d0d4c64f1c	control	6	-1
e7a93d7a-5421-4720-8345-39c651077da9	control	0	0
e7a93d7a-5421-4720-8345-39c651077da9	control	1	1
e7a93d7a-5421-4720-8345-39c651077da9	control	2	1
e7a93d7a-5421-4720-8345-39c651077da9	control	3	3
e7a93d7a-5421-4720-8345-39c651077da9	control	4	0
e7a93d7a-5421-4720-8345-39c651077da9	control	5	2
e7a93d7a-5421-4720-8345-39c651077da9	control	6	0
ceff68ee-8256-4c0e-9479-100800a9a5d8	intervention_no_guided	0	0
ceff68ee-8256-4c0e-9479-100800a9a5d8	intervention_no_guided	1	-8
ceff68ee-8256-4c0e-9479-100800a9a5d8	intervention_no_guided	2	-9
ceff68ee-8256-4c0e-9479-100800a9a5d8	intervention_no_guided	3	-12
ceff68ee-8256-4c0e-9479-100800a9a5d8	intervention_no_guided	4	-13
ceff68ee-8256-4c0e-9479-100800a9a5d8	intervention_no_guided	5	-13
ceff68ee-8256-4c0e-9479-100800a9a5d8	intervention_no_guided	6	-13
8dcb3a5b-9f8a-449c-9960-30a7287fc674	intervention_guided	0	0
8dcb3a5b-9f8a-449c-9960-30a7287fc674	intervention_guided	1	6
8dcb3a5b-9f8a-449c-9960-30a7287fc674	intervention_guided	2	2
8dcb3a5b-9f8a-449c-9960-30a7287fc674	intervention_guided	3	-1
8dcb3a5b-9f8a-449c-9960-30a7287fc674	intervention_guided	4	-7
8dcb3a5b-9f8a-449c-9960-30a7287fc674	intervention_guided	6	-10
68ae73b7-93ed-483d-8dc8-39a96b59d1c7	intervention_no_guided	0	0
68ae73b7-93ed-483d-8dc8-39a96b59d1c7	intervention_no_guided	1	4
68ae73b7-93ed-483d-8dc8-39a96b59d1c7	intervention_no_guided	2	-4
68ae73b7-93ed-483d-8dc8-39a96b59d1c7	intervention_no_guided	3	-1
68ae73b7-93ed-483d-8dc8-39a96b59d1c7	intervention_no_guided	4	2
68ae73b7-93ed-483d-8dc8-39a96b59d1c7	intervention_no_guided	5	-8
68ae73b7-93ed-483d-8dc8-39a96b59d1c7	intervention_no_guided	6	-3
2466da52-a307-417f-bc3b-e5270c03b233	control	0	0
2466da52-a307-417f-bc3b-e5270c03b233	control	1	-7
2466da52-a307-417f-bc3b-e5270c03b233	control	2	-4
2466da52-a307-417f-bc3b-e5270c03b233	control	3	-7
2466da52-a307-417f-bc3b-e5270c03b233	control	4	-13
2466da52-a307-417f-bc3b-e5270c03b233	control	5	-18
2466da52-a307-417f-bc3b-e5270c03b233	control	6	-16
1f4dfa5c-d513-4a7a-87a8-1f1da1260b06	intervention_guided	0	0
1f4dfa5c-d513-4a7a-87a8-1f1da1260b06	intervention_guided	1	-5
1f4dfa5c-d513-4a7a-87a8-1f1da1260b06	intervention_guided	2	-1
1f4dfa5c-d513-4a7a-87a8-1f1da1260b06	intervention_guided	3	-8
1f4dfa5c-d513-4a7a-87a8-1f1da1260b06	intervention_guided	4	-3
1f4dfa5c-d513-4a7a-87a8-1f1da1260b06	intervention_guided	5	-7
1f4dfa5c-d513-4a7a-87a8-1f1da1260b06	intervention_guided	6	-4
4659d43c-9991-4071-b039-c19c540cf963	intervention_guided	0	0
4659d43c-9991-4071-b039-c19c540cf963	intervention_guided	1	3
4659d43c-9991-4071-b039-c19c540cf963	intervention_guided	2	-11
4659d43c-9991-4071-b039-c19c540cf963	intervention_guided	3	-9
4659d43c-9991-4071-b039-c19c540cf963	intervention_guided	4	-11
4659d43c-9991-4071-b039-c19c540cf963	intervention_guided	5	-8
4659d43c-9991-4071-b039-c19c540cf963	intervention_guided	6	-7
da48d973-ec40-48ab-8315-971a50e0b5d6	control	0	0
da48d973-ec40-48ab-8315-971a50e0b5d6	control	1	-4
da48d973-ec40-48ab-8315-971a50e0b5d6	control	2	-4
da48d973-ec40-48ab-8315-971a50e0b5d6	control	3	-3
da48d973-ec40-48ab-8315-971a50e0b5d6	control	4	-3
da48d973-ec40-48ab-8315-971a50e0b5d6	control	5	-5
da48d973-ec40-48ab-8315-971a50e0b5d6	control	6	-4
c6881acd-6e4e-41f4-95e9-3ef9ea8acd45	control	0	0
c6881acd-6e4e-41f4-95e9-3ef9ea8acd45	control	1	-5
c6881acd-6e4e-41f4-95e9-3ef9ea8acd45	control	2	0
c6881acd-6e4e-41f4-95e9-3ef9ea8acd45	control	3	-7
c6881acd-6e4e-41f4-95e9-3ef9ea8acd45	control	4	-22
c6881acd-6e4e-41f4-95e9-3ef9ea8acd45	control	5	-22
c6881acd-6e4e-41f4-95e9-3ef9ea8acd45	control	6	-22
70429287-f2da-421d-a833-2bc2afeb2068	intervention_no_guided	0	0
70429287-f2da-421d-a833-2bc2afeb2068	intervention_no_guided	1	-4
70429287-f2da-421d-a833-2bc2afeb2068	intervention_no_guided	6	10
a450c628-54ac-4c18-847f-2644d7b0fda5	intervention_guided	0	0
a450c628-54ac-4c18-847f-2644d7b0fda5	intervention_guided	1	6
a450c628-54ac-4c18-847f-2644d7b0fda5	intervention_guided	2	1
a450c628-54ac-4c18-847f-2644d7b0fda5	intervention_guided	3	-2
a450c628-54ac-4c18-847f-2644d7b0fda5	intervention_guided	4	-3
a450c628-54ac-4c18-847f-2644d7b0fda5	intervention_guided	5	-1
a450c628-54ac-4c18-847f-2644d7b0fda5	intervention_guided	6	-2
96287ede-de82-4ee4-a50a-ea47da90da05	intervention_guided	0	0
96287ede-de82-4ee4-a50a-ea47da90da05	intervention_guided	1	-4
96287ede-de82-4ee4-a50a-ea47da90da05	intervention_guided	2	-7
96287ede-de82-4ee4-a50a-ea47da90da05	intervention_guided	3	-4
96287ede-de82-4ee4-a50a-ea47da90da05	intervention_guided	4	-8
96287ede-de82-4ee4-a50a-ea47da90da05	intervention_guided	5	-8
96287ede-de82-4ee4-a50a-ea47da90da05	intervention_guided	6	-8
28caa1b8-b3a8-4695-a976-609fd805a45d	control	0	0
28caa1b8-b3a8-4695-a976-609fd805a45d	control	1	5
28caa1b8-b3a8-4695-a976-609fd805a45d	control	2	2
28caa1b8-b3a8-4695-a976-609fd805a45d	control	3	-9
28caa1b8-b3a8-4695-a976-609fd805a45d	control	4	-10
28caa1b8-b3a8-4695-a976-609fd805a45d	control	5	-9
28caa1b8-b3a8-4695-a976-609fd805a45d	control	6	-9
ff18b330-c477-42a3-b4cb-53b47dcc67e3	intervention_guided	0	0
ff18b330-c477-42a3-b4cb-53b47dcc67e3	intervention_guided	1	-13
ff18b330-c477-42a3-b4cb-53b47dcc67e3	intervention_guided	2	-16
ff18b330-c477-42a3-b4cb-53b47dcc67e3	intervention_guided	3	-15
ff18b330-c477-42a3-b4cb-53b47dcc67e3	intervention_guided	4	-15
ff18b330-c477-42a3-b4cb-53b47dcc67e3	intervention_guided	5	-24
ff18b330-c477-42a3-b4cb-53b47dcc67e3	intervention_guided	6	-25
b2327308-e53d-42fa-887c-bced5604d870	intervention_no_guided	0	0
b2327308-e53d-42fa-887c-bced5604d870	intervention_no_guided	1	-9
67dd9afa-5040-4b03-bf57-15ab88ac499a	intervention_no_guided	0	0
67dd9afa-5040-4b03-bf57-15ab88ac499a	intervention_no_guided	1	-1
67dd9afa-5040-4b03-bf57-15ab88ac499a	intervention_no_guided	2	4
67dd9afa-5040-4b03-bf57-15ab88ac499a	intervention_no_guided	3	-1
67dd9afa-5040-4b03-bf57-15ab88ac499a	intervention_no_guided	4	-4
67dd9afa-5040-4b03-bf57-15ab88ac499a	intervention_no_guided	5	-4
67dd9afa-5040-4b03-bf57-15ab88ac499a	intervention_no_guided	6	-4
1aeb5bdc-0ca8-43c8-9cd8-a61647994264	control	0	0
1aeb5bdc-0ca8-43c8-9cd8-a61647994264	control	1	-8
1aeb5bdc-0ca8-43c8-9cd8-a61647994264	control	2	-3
1aeb5bdc-0ca8-43c8-9cd8-a61647994264	control	3	-6
1aeb5bdc-0ca8-43c8-9cd8-a61647994264	control	4	-6
1aeb5bdc-0ca8-43c8-9cd8-a61647994264	control	5	-4
1aeb5bdc-0ca8-43c8-9cd8-a61647994264	control	6	3
e0e15fb2-f334-42ba-981d-9f928b16555d	intervention_guided	0	0
e0e15fb2-f334-42ba-981d-9f928b16555d	intervention_guided	1	0
e0e15fb2-f334-42ba-981d-9f928b16555d	intervention_guided	2	1
e0e15fb2-f334-42ba-981d-9f928b16555d	intervention_guided	3	-5
e0e15fb2-f334-42ba-981d-9f928b16555d	intervention_guided	4	-3
e0e15fb2-f334-42ba-981d-9f928b16555d	intervention_guided	5	-7
e0e15fb2-f334-42ba-981d-9f928b16555d	intervention_guided	6	-9
43f8de38-175e-4674-8291-ad4e13c460ae	intervention_guided	0	0
43f8de38-175e-4674-8291-ad4e13c460ae	intervention_guided	1	-3
43f8de38-175e-4674-8291-ad4e13c460ae	intervention_guided	2	0
43f8de38-175e-4674-8291-ad4e13c460ae	intervention_guided	3	-5
43f8de38-175e-4674-8291-ad4e13c460ae	intervention_guided	4	-4
43f8de38-175e-4674-8291-ad4e13c460ae	intervention_guided	5	-10
43f8de38-175e-4674-8291-ad4e13c460ae	intervention_guided	6	-13
a0dab050-17c8-4a4c-8169-ab405aa6a458	intervention_no_guided	0	0
a0dab050-17c8-4a4c-8169-ab405aa6a458	intervention_no_guided	1	-7
a0dab050-17c8-4a4c-8169-ab405aa6a458	intervention_no_guided	2	-10
a0dab050-17c8-4a4c-8169-ab405aa6a458	intervention_no_guided	3	-5
a0dab050-17c8-4a4c-8169-ab405aa6a458	intervention_no_guided	4	0
a0dab050-17c8-4a4c-8169-ab405aa6a458	intervention_no_guided	5	-21
a0dab050-17c8-4a4c-8169-ab405aa6a458	intervention_no_guided	6	-11
8dbd17ce-7b7b-4a54-9148-4037c5138d66	intervention_no_guided	0	0
8dbd17ce-7b7b-4a54-9148-4037c5138d66	intervention_no_guided	1	4
8dbd17ce-7b7b-4a54-9148-4037c5138d66	intervention_no_guided	2	-1
8dbd17ce-7b7b-4a54-9148-4037c5138d66	intervention_no_guided	3	-2
8dbd17ce-7b7b-4a54-9148-4037c5138d66	intervention_no_guided	4	-7
8dbd17ce-7b7b-4a54-9148-4037c5138d66	intervention_no_guided	5	-3
8dbd17ce-7b7b-4a54-9148-4037c5138d66	intervention_no_guided	6	-3
cbd37196-7d34-4dee-b9f9-0d1a550324f7	intervention_no_guided	0	0
cbd37196-7d34-4dee-b9f9-0d1a550324f7	intervention_no_guided	1	4
cbd37196-7d34-4dee-b9f9-0d1a550324f7	intervention_no_guided	2	10
cbd37196-7d34-4dee-b9f9-0d1a550324f7	intervention_no_guided	3	8
cbd37196-7d34-4dee-b9f9-0d1a550324f7	intervention_no_guided	4	10
cbd37196-7d34-4dee-b9f9-0d1a550324f7	intervention_no_guided	5	8
cbd37196-7d34-4dee-b9f9-0d1a550324f7	intervention_no_guided	6	2
ad61892f-4829-457a-9c40-3174c9c7e44d	intervention_guided	0	0
ad61892f-4829-457a-9c40-3174c9c7e44d	intervention_guided	1	-2
ad61892f-4829-457a-9c40-3174c9c7e44d	intervention_guided	2	5
ad61892f-4829-457a-9c40-3174c9c7e44d	intervention_guided	3	4
ad61892f-4829-457a-9c40-3174c9c7e44d	intervention_guided	4	9
ad61892f-4829-457a-9c40-3174c9c7e44d	intervention_guided	5	7
ad61892f-4829-457a-9c40-3174c9c7e44d	intervention_guided	6	5
367b88c5-1ad7-40dc-aa2e-a3481dc5d04c	control	0	0
367b88c5-1ad7-40dc-aa2e-a3481dc5d04c	control	1	-3
367b88c5-1ad7-40dc-aa2e-a3481dc5d04c	control	2	1
367b88c5-1ad7-40dc-aa2e-a3481dc5d04c	control	3	-9
367b88c5-1ad7-40dc-aa2e-a3481dc5d04c	control	4	-5
367b88c5-1ad7-40dc-aa2e-a3481dc5d04c	control	5	-6
367b88c5-1ad7-40dc-aa2e-a3481dc5d04c	control	6	-4
20f3c87c-5012-417e-8f67-82dbe5a98bd2	intervention_no_guided	0	0
20f3c87c-5012-417e-8f67-82dbe5a98bd2	intervention_no_guided	1	-5
20f3c87c-5012-417e-8f67-82dbe5a98bd2	intervention_no_guided	2	4
20f3c87c-5012-417e-8f67-82dbe5a98bd2	intervention_no_guided	3	-5
20f3c87c-5012-417e-8f67-82dbe5a98bd2	intervention_no_guided	4	-2
20f3c87c-5012-417e-8f67-82dbe5a98bd2	intervention_no_guided	5	-2
20f3c87c-5012-417e-8f67-82dbe5a98bd2	intervention_no_guided	6	9
e80e853b-bb9b-460a-bac7-f18107027c0b	control	0	0
e80e853b-bb9b-460a-bac7-f18107027c0b	control	1	1
e80e853b-bb9b-460a-bac7-f18107027c0b	control	2	6
e80e853b-bb9b-460a-bac7-f18107027c0b	control	3	3
e80e853b-bb9b-460a-bac7-f18107027c0b	control	4	6
e80e853b-bb9b-460a-bac7-f18107027c0b	control	5	7
e80e853b-bb9b-460a-bac7-f18107027c0b	control	6	6
0045065e-1352-4ede-bc75-2f011c3bfc45	intervention_no_guided	0	0
0045065e-1352-4ede-bc75-2f011c3bfc45	intervention_no_guided	1	0
0045065e-1352-4ede-bc75-2f011c3bfc45	intervention_no_guided	2	-2
0045065e-1352-4ede-bc75-2f011c3bfc45	intervention_no_guided	3	1
0045065e-1352-4ede-bc75-2f011c3bfc45	intervention_no_guided	4	-5
0045065e-1352-4ede-bc75-2f011c3bfc45	intervention_no_guided	5	-5
0045065e-1352-4ede-bc75-2f011c3bfc45	intervention_no_guided	6	-5
27894da6-2c06-447b-893a-0ac9a972dd2b	control	0	0
27894da6-2c06-447b-893a-0ac9a972dd2b	control	6	0
7e3d4289-0cf8-4748-ba6c-ec69d3bf0607	intervention_guided	0	0
7e3d4289-0cf8-4748-ba6c-ec69d3bf0607	intervention_guided	1	-6
7e3d4289-0cf8-4748-ba6c-ec69d3bf0607	intervention_guided	2	-13
7e3d4289-0cf8-4748-ba6c-ec69d3bf0607	intervention_guided	3	-9
7e3d4289-0cf8-4748-ba6c-ec69d3bf0607	intervention_guided	4	-9
00a828de-1684-49d9-a296-c5f409f75de0	control	0	0
00a828de-1684-49d9-a296-c5f409f75de0	control	1	-5
00a828de-1684-49d9-a296-c5f409f75de0	control	2	-8
00a828de-1684-49d9-a296-c5f409f75de0	control	3	-16
00a828de-1684-49d9-a296-c5f409f75de0	control	4	-23
00a828de-1684-49d9-a296-c5f409f75de0	control	5	-15
00a828de-1684-49d9-a296-c5f409f75de0	control	6	-20
335e1934-c009-4a8b-b703-c6f2df15e0c9	control	0	0
335e1934-c009-4a8b-b703-c6f2df15e0c9	control	1	0
0cb4c019-4b0c-4d90-9d5d-26d4d457d9c2	control	0	0
0cb4c019-4b0c-4d90-9d5d-26d4d457d9c2	control	1	10
0cb4c019-4b0c-4d90-9d5d-26d4d457d9c2	control	2	5
0cb4c019-4b0c-4d90-9d5d-26d4d457d9c2	control	3	9
0cb4c019-4b0c-4d90-9d5d-26d4d457d9c2	control	4	-6
0cb4c019-4b0c-4d90-9d5d-26d4d457d9c2	control	5	0
0cb4c019-4b0c-4d90-9d5d-26d4d457d9c2	control	6	3
21bf7524-3522-4921-a4d6-e0491e074b20	control	0	0
21bf7524-3522-4921-a4d6-e0491e074b20	control	1	-7
21bf7524-3522-4921-a4d6-e0491e074b20	control	2	-1
21bf7524-3522-4921-a4d6-e0491e074b20	control	3	-10
21bf7524-3522-4921-a4d6-e0491e074b20	control	4	-1
21bf7524-3522-4921-a4d6-e0491e074b20	control	5	1
21bf7524-3522-4921-a4d6-e0491e074b20	control	6	-4
f128a069-c0a5-446b-a760-8bf0a6da0c54	control	0	0
f128a069-c0a5-446b-a760-8bf0a6da0c54	control	2	-11
f128a069-c0a5-446b-a760-8bf0a6da0c54	control	3	5
f128a069-c0a5-446b-a760-8bf0a6da0c54	control	4	-9
f128a069-c0a5-446b-a760-8bf0a6da0c54	control	5	-3
f128a069-c0a5-446b-a760-8bf0a6da0c54	control	6	-13
c3d219d6-e390-4765-8c3d-8431ec398f8b	intervention_no_guided	0	0
c3d219d6-e390-4765-8c3d-8431ec398f8b	intervention_no_guided	1	-4
c3d219d6-e390-4765-8c3d-8431ec398f8b	intervention_no_guided	2	5
c3d219d6-e390-4765-8c3d-8431ec398f8b	intervention_no_guided	3	0
c3d219d6-e390-4765-8c3d-8431ec398f8b	intervention_no_guided	5	1
c3d219d6-e390-4765-8c3d-8431ec398f8b	intervention_no_guided	6	2
ea752eed-c930-4a6a-bc29-a61ff839d971	intervention_no_guided	0	0
ea752eed-c930-4a6a-bc29-a61ff839d971	intervention_no_guided	2	4
ea752eed-c930-4a6a-bc29-a61ff839d971	intervention_no_guided	3	5
ea752eed-c930-4a6a-bc29-a61ff839d971	intervention_no_guided	4	-1
ea752eed-c930-4a6a-bc29-a61ff839d971	intervention_no_guided	5	-4
ea752eed-c930-4a6a-bc29-a61ff839d971	intervention_no_guided	6	-4
ec12aa17-36e3-491a-9074-563a80e7b23b	intervention_guided	0	0
ec12aa17-36e3-491a-9074-563a80e7b23b	intervention_guided	1	6
ec12aa17-36e3-491a-9074-563a80e7b23b	intervention_guided	2	4
ec12aa17-36e3-491a-9074-563a80e7b23b	intervention_guided	3	6
ec12aa17-36e3-491a-9074-563a80e7b23b	intervention_guided	4	-2
ec12aa17-36e3-491a-9074-563a80e7b23b	intervention_guided	5	1
ec12aa17-36e3-491a-9074-563a80e7b23b	intervention_guided	6	-3
be6bb8ac-0097-4698-95f2-0c382a657f17	control	0	0
be6bb8ac-0097-4698-95f2-0c382a657f17	control	1	-1
274064da-bc71-4da6-ab71-3f77ffbd0d5a	intervention_guided	0	0
274064da-bc71-4da6-ab71-3f77ffbd0d5a	intervention_guided	1	6
274064da-bc71-4da6-ab71-3f77ffbd0d5a	intervention_guided	5	-13
274064da-bc71-4da6-ab71-3f77ffbd0d5a	intervention_guided	6	-16
25d39782-aeec-4690-b54d-7b55be5bf40e	control	0	0
25d39782-aeec-4690-b54d-7b55be5bf40e	control	1	6
25d39782-aeec-4690-b54d-7b55be5bf40e	control	2	8
25d39782-aeec-4690-b54d-7b55be5bf40e	control	3	7
25d39782-aeec-4690-b54d-7b55be5bf40e	control	4	10
25d39782-aeec-4690-b54d-7b55be5bf40e	control	5	6
25d39782-aeec-4690-b54d-7b55be5bf40e	control	6	14
fe4bdab0-7ef4-44d9-9168-bf0a0a078b3d	intervention_no_guided	0	0
fe4bdab0-7ef4-44d9-9168-bf0a0a078b3d	intervention_no_guided	1	6
fe4bdab0-7ef4-44d9-9168-bf0a0a078b3d	intervention_no_guided	2	10
fe4bdab0-7ef4-44d9-9168-bf0a0a078b3d	intervention_no_guided	3	10
fe4bdab0-7ef4-44d9-9168-bf0a0a078b3d	intervention_no_guided	4	9
fe4bdab0-7ef4-44d9-9168-bf0a0a078b3d	intervention_no_guided	5	13
fe4bdab0-7ef4-44d9-9168-bf0a0a078b3d	intervention_no_guided	6	4
12876fb1-f0d0-4ab5-b082-e093f12b6b21	control	0	0
12876fb1-f0d0-4ab5-b082-e093f12b6b21	control	1	4
12876fb1-f0d0-4ab5-b082-e093f12b6b21	control	2	7
12876fb1-f0d0-4ab5-b082-e093f12b6b21	control	3	3
12876fb1-f0d0-4ab5-b082-e093f12b6b21	control	4	2
12876fb1-f0d0-4ab5-b082-e093f12b6b21	control	5	0
12876fb1-f0d0-4ab5-b082-e093f12b6b21	control	6	0
278b47eb-5e22-4108-9590-e2c673743ef9	intervention_guided	0	0
278b47eb-5e22-4108-9590-e2c673743ef9	intervention_guided	1	11
278b47eb-5e22-4108-9590-e2c673743ef9	intervention_guided	2	-7
278b47eb-5e22-4108-9590-e2c673743ef9	intervention_guided	3	-6
278b47eb-5e22-4108-9590-e2c673743ef9	intervention_guided	4	-5
278b47eb-5e22-4108-9590-e2c673743ef9	intervention_guided	5	0
278b47eb-5e22-4108-9590-e2c673743ef9	intervention_guided	6	-6
3b56f802-c086-4541-8e04-4d2913f5396f	control	0	0
3b56f802-c086-4541-8e04-4d2913f5396f	control	1	8
3b56f802-c086-4541-8e04-4d2913f5396f	control	2	1
3b56f802-c086-4541-8e04-4d2913f5396f	control	3	4
3b56f802-c086-4541-8e04-4d2913f5396f	control	4	-1
3b56f802-c086-4541-8e04-4d2913f5396f	control	5	-2
3b56f802-c086-4541-8e04-4d2913f5396f	control	6	-2
f447b1f9-59e8-4096-8c9e-d5b72d52f0f0	intervention_no_guided	0	0
f447b1f9-59e8-4096-8c9e-d5b72d52f0f0	intervention_no_guided	1	-5
f447b1f9-59e8-4096-8c9e-d5b72d52f0f0	intervention_no_guided	2	1
f447b1f9-59e8-4096-8c9e-d5b72d52f0f0	intervention_no_guided	3	-6
f447b1f9-59e8-4096-8c9e-d5b72d52f0f0	intervention_no_guided	6	-13
d3bc7ea6-cea7-4c2f-bf3e-6d5777451904	intervention_no_guided	0	0
d3bc7ea6-cea7-4c2f-bf3e-6d5777451904	intervention_no_guided	1	2
d3bc7ea6-cea7-4c2f-bf3e-6d5777451904	intervention_no_guided	2	2
d3bc7ea6-cea7-4c2f-bf3e-6d5777451904	intervention_no_guided	3	-7
d3bc7ea6-cea7-4c2f-bf3e-6d5777451904	intervention_no_guided	4	-6
d3bc7ea6-cea7-4c2f-bf3e-6d5777451904	intervention_no_guided	5	0
d3bc7ea6-cea7-4c2f-bf3e-6d5777451904	intervention_no_guided	6	-9
b45a07ed-dc45-42f2-b5e8-7a7d1eef164a	intervention_no_guided	0	0
b45a07ed-dc45-42f2-b5e8-7a7d1eef164a	intervention_no_guided	1	5
b45a07ed-dc45-42f2-b5e8-7a7d1eef164a	intervention_no_guided	2	-6
b45a07ed-dc45-42f2-b5e8-7a7d1eef164a	intervention_no_guided	3	-2
b45a07ed-dc45-42f2-b5e8-7a7d1eef164a	intervention_no_guided	4	-5
d4b45076-2d50-4440-9a20-55386cea40ca	intervention_guided	0	0
d4b45076-2d50-4440-9a20-55386cea40ca	intervention_guided	3	4
d4b45076-2d50-4440-9a20-55386cea40ca	intervention_guided	4	5
d4b45076-2d50-4440-9a20-55386cea40ca	intervention_guided	5	0
1c47aef7-06f2-4cab-85bc-5e5d562b2e44	intervention_no_guided	0	0
1c47aef7-06f2-4cab-85bc-5e5d562b2e44	intervention_no_guided	1	4
1c47aef7-06f2-4cab-85bc-5e5d562b2e44	intervention_no_guided	2	8
1c47aef7-06f2-4cab-85bc-5e5d562b2e44	intervention_no_guided	3	10
1c47aef7-06f2-4cab-85bc-5e5d562b2e44	intervention_no_guided	4	6
55c5a3c4-e069-4704-a558-96f9cd06bf96	control	0	0
55c5a3c4-e069-4704-a558-96f9cd06bf96	control	1	3
55c5a3c4-e069-4704-a558-96f9cd06bf96	control	2	-1
55c5a3c4-e069-4704-a558-96f9cd06bf96	control	3	-1
55c5a3c4-e069-4704-a558-96f9cd06bf96	control	4	-2
55c5a3c4-e069-4704-a558-96f9cd06bf96	control	5	-4
55c5a3c4-e069-4704-a558-96f9cd06bf96	control	6	0
41951581-ed9e-41b6-b9c7-4b54eaca3f0e	control	0	0
41951581-ed9e-41b6-b9c7-4b54eaca3f0e	control	1	-10
41951581-ed9e-41b6-b9c7-4b54eaca3f0e	control	2	8
41951581-ed9e-41b6-b9c7-4b54eaca3f0e	control	3	-3
41951581-ed9e-41b6-b9c7-4b54eaca3f0e	control	4	9
41951581-ed9e-41b6-b9c7-4b54eaca3f0e	control	5	9
41951581-ed9e-41b6-b9c7-4b54eaca3f0e	control	6	0
